# Supplementary material for: N-(2-Nitro­phen­yl)benzamide
Source: Acta Crystallogr Sect E Struct Rep Online. 2009 Jul 11;65(Pt 8):o1845. doi: 10.1107/S1600536809024271 (PMC2977104; doi:10.1107/S1600536809024271)
Supplement: Supplementary file 2 [file e-65-o1845-Isup2.hkl]

# 
# h,k,l, Fc-squared, Fo-squared, sigma(Fo-squared) and status flag 
# 
data_I
_shelx_title ' As9 in P2(1)/n' 
_shelx_refln_list_code          4 
_shelx_F_calc_maximum      169.46 
_exptl_crystal_F_000       504.00 
_reflns_d_resolution_high  0.6467 
 
loop_ 
 _symmetry_equiv_pos_as_xyz 
 'x, y, z' 
 '-x+1/2, y+1/2, -z+1/2' 
 '-x, -y, -z' 
 'x-1/2, -y-1/2, z-1/2' 
 
_cell_length_a     7.2061 
_cell_length_b     7.4253 
_cell_length_c    20.6031 
_cell_angle_alpha  90.000 
_cell_angle_beta   93.560 
_cell_angle_gamma  90.000 
 
_shelx_F_squared_multiplier     1.000 
 
loop_ 
 _refln_index_h 
 _refln_index_k 
 _refln_index_l 
 _refln_F_squared_calc 
 _refln_F_squared_meas 
 _refln_F_squared_sigma 
 _refln_observed_status 
   2   0   0    28717.34    27833.26    377.38 o 
   4   0   0      760.43      803.89     17.36 o 
   6   0   0       91.45       94.86      5.74 o 
   8   0   0      309.57      307.12     11.61 o 
  10   0   0       63.83       69.32     11.26 o 
   1   1   0       12.70       10.21      0.49 o 
   2   1   0    25424.12    25394.85    217.67 o 
   3   1   0      163.52      165.57      2.58 o 
   4   1   0     2345.97     2509.22     33.66 o 
   5   1   0        7.51        5.40      0.90 o 
   6   1   0      108.00      112.21      4.62 o 
   7   1   0       42.58       45.52      3.23 o 
   8   1   0        6.83        7.62      1.70 o 
   9   1   0        0.40        3.47      2.59 o 
  10   1   0       74.81       76.50     15.85 o 
   0   2   0       47.63       25.18      0.78 o 
   1   2   0      792.45      770.03      6.75 o 
   2   2   0      105.67      102.25      1.23 o 
   3   2   0      252.29      246.56      3.29 o 
   4   2   0     1362.79     1417.94     18.35 o 
   5   2   0       19.83       19.36      1.59 o 
   6   2   0     1132.64     1153.29     17.05 o 
   7   2   0        1.26        1.65      1.16 o 
   8   2   0       48.82       50.50      3.12 o 
   9   2   0       62.43       54.36      4.99 o 
  10   2   0       94.04       89.90      8.89 o 
   1   3   0        8.23        7.34      0.53 o 
   2   3   0      919.24     1005.33     10.76 o 
   3   3   0       15.76       16.02      0.78 o 
   4   3   0        0.09        0.56      0.96 o 
   5   3   0       22.66       18.92      1.42 o 
   6   3   0       72.56       73.44      3.33 o 
   7   3   0       96.70       88.10      3.69 o 
   8   3   0     1033.91     1042.45     19.85 o 
   9   3   0       22.25       24.63      3.94 o 
  10   3   0      325.38      300.99     15.77 o 
   0   4   0     2620.57     2922.84     57.75 o 
   1   4   0        2.86        4.64      0.70 o 
   2   4   0      511.18      554.54      7.56 o 
   3   4   0       12.20       12.88      1.03 o 
   4   4   0       12.33        8.20      0.98 o 
   5   4   0       10.85       12.02      1.48 o 
   6   4   0      219.02      231.43      7.60 o 
   7   4   0       61.88       65.64      3.73 o 
   8   4   0       23.56       25.51      2.99 o 
   9   4   0       48.47       49.78      5.09 o 
  10   4   0      121.37      133.15     15.50 o 
   1   5   0        2.14        1.36      0.60 o 
   2   5   0        3.52        8.85      1.01 o 
   3   5   0       94.92       95.81      4.69 o 
   4   5   0        2.05        0.47      0.95 o 
   5   5   0      369.66      381.17      8.79 o 
   6   5   0        4.11        6.41      1.75 o 
   7   5   0       43.90       47.35      3.52 o 
   8   5   0        2.74        3.26      2.40 o 
   9   5   0        2.84        5.23      3.76 o 
   0   6   0       76.22       81.54      6.02 o 
   1   6   0      617.85      585.14      8.89 o 
   2   6   0       16.66       17.84      1.55 o 
   3   6   0      716.60      658.64     11.17 o 
   4   6   0       13.69       11.62      1.59 o 
   5   6   0       57.80       56.00      4.39 o 
   6   6   0       64.11       65.01      4.61 o 
   7   6   0       32.85       33.40      3.85 o 
   8   6   0        2.37        3.49      3.74 o 
   9   6   0        1.87        1.44      4.75 o 
   1   7   0        0.01       -0.96      0.98 o 
   2   7   0        9.25        8.12      1.45 o 
   3   7   0        1.37        1.58      1.25 o 
   4   7   0        0.01       -0.71      1.42 o 
   5   7   0        0.28       -0.20      1.68 o 
   6   7   0      105.99      117.34      6.96 o 
   7   7   0       32.06       37.91      4.39 o 
   8   7   0      142.86      137.86      9.18 o 
   0   8   0       70.79       72.03      9.07 o 
   1   8   0       67.63       76.11      3.56 o 
   2   8   0        2.55        5.03      1.74 o 
   3   8   0      253.65      244.97      6.84 o 
   4   8   0      141.87      151.46      7.93 o 
   5   8   0      150.28      163.28      6.01 o 
   6   8   0       27.39       28.53      4.26 o 
   7   8   0       42.86       52.23      6.84 o 
   1   9   0       12.36       11.80      2.31 o 
   2   9   0      111.22      126.15      5.07 o 
   3   9   0       11.16       11.37      2.56 o 
   4   9   0       32.95       30.68      7.17 o 
   5   9   0        1.20        2.30      3.01 o 
   6   9   0        1.82        0.88      3.70 o 
   0  10   0        1.04        1.02      6.06 o 
   1  10   0       66.14       53.40      7.01 o 
   2  10   0        0.25        2.15      3.93 o 
   3  10   0       59.98       63.51      7.79 o 
   4  10   0        0.01        4.32      7.36 o 
  -9   0   1       11.37       12.64      4.04 o 
  -7   0   1       12.51       10.87      2.19 o 
  -5   0   1       98.67       83.70      5.14 o 
  -3   0   1      556.43      541.45     11.52 o 
   1   0   1     1123.10     1140.02     22.72 o 
   3   0   1     1786.67     1935.94     35.86 o 
   5   0   1       54.08       58.78      4.20 o 
   7   0   1        0.00       -0.51      1.53 o 
   9   0   1       71.98       70.82      7.12 o 
 -10   1   1       12.79       19.47      5.44 o 
  -9   1   1        1.89       -2.26      2.26 o 
  -8   1   1        7.46        5.02      2.28 o 
  -7   1   1        0.34        1.19      1.18 o 
  -6   1   1     1071.30     1121.03     18.19 o 
  -5   1   1        8.09        7.01      1.01 o 
  -4   1   1     5312.16     5658.34     74.33 o 
  -3   1   1       27.82       28.09      1.03 o 
  -2   1   1     1961.47     1991.40     16.10 o 
  -1   1   1       51.72       49.01      1.22 o 
   1   1   1      359.76      375.67      3.72 o 
   2   1   1    17478.29    17157.83    146.82 o 
   3   1   1        3.66        3.55      0.51 o 
   4   1   1      769.41      834.62     11.67 o 
   5   1   1       52.89       51.95      2.11 o 
   6   1   1      163.54      165.65      4.32 o 
   7   1   1        3.14        1.86      1.22 o 
   8   1   1        1.96        3.08      1.49 o 
   9   1   1       12.80       10.30      3.10 o 
  10   1   1       12.18       13.55      4.83 o 
 -10   2   1      122.64      110.58      9.69 o 
  -9   2   1       37.15       38.65      3.96 o 
  -8   2   1      820.34      810.58     15.99 o 
  -7   2   1       70.18       72.88      3.28 o 
  -6   2   1     1065.62     1111.82     16.41 o 
  -5   2   1        0.00        0.31      0.70 o 
  -4   2   1        2.87        3.98      0.80 o 
  -3   2   1       81.88       93.09      1.68 o 
  -2   2   1       69.37       50.41      0.88 o 
  -1   2   1       47.18       44.34      0.72 o 
   0   2   1     3960.92     4003.01     36.94 o 
   1   2   1        1.02        1.02      0.20 o 
   2   2   1      212.30      256.82      2.64 o 
   3   2   1       32.86       33.84      1.23 o 
   4   2   1     2161.26     2415.05     30.27 o 
   5   2   1       50.40       53.45      1.92 o 
   6   2   1       52.61       59.86      2.53 o 
   7   2   1        2.27        4.16      1.23 o 
   8   2   1       11.46        8.41      1.72 o 
   9   2   1       29.64       28.38      3.89 o 
  10   2   1      102.63      102.02      9.42 o 
 -10   3   1       13.88       10.84     12.58 o 
  -9   3   1       28.11       25.49      3.68 o 
  -8   3   1      140.25      153.57      5.62 o 
  -7   3   1       34.34       29.62      2.79 o 
  -6   3   1      362.49      362.50      7.38 o 
  -5   3   1       58.14       58.73      2.56 o 
  -4   3   1       38.63       33.60      1.45 o 
  -3   3   1        0.15        0.21      0.44 o 
  -2   3   1       98.70      104.36      2.06 o 
  -1   3   1       88.19      104.86      2.00 o 
   0   3   1      705.62      709.50      8.02 o 
   1   3   1      187.68      209.06      2.66 o 
   2   3   1        3.01        5.29      0.54 o 
   3   3   1        0.32       -0.14      0.42 o 
   4   3   1      677.94      706.38     10.23 o 
   5   3   1        0.55        0.25      0.74 o 
   6   3   1      183.12      192.32      4.82 o 
   7   3   1       87.51       87.99      3.34 o 
   8   3   1        0.39        2.77      1.78 o 
   9   3   1        5.80        7.25      3.67 o 
  10   3   1       50.99       54.87     11.96 o 
 -10   4   1      105.54       94.14     13.85 o 
  -9   4   1       90.88       71.95      7.77 o 
  -8   4   1        4.91        6.68      2.24 o 
  -7   4   1       57.27       57.76      3.54 o 
  -6   4   1      922.91      935.03     18.14 o 
  -5   4   1        2.39        1.54      1.22 o 
  -4   4   1      119.25      118.56      4.20 o 
  -3   4   1       26.54       31.07      1.34 o 
  -2   4   1      598.63      582.75      7.94 o 
  -1   4   1      193.38      186.28      3.37 o 
   0   4   1      103.43      116.57      2.72 o 
   1   4   1      736.76      732.14      8.98 o 
   2   4   1      402.24      418.14      5.49 o 
   3   4   1      534.17      532.00      7.01 o 
   4   4   1      361.90      366.71      6.60 o 
   5   4   1       18.00       17.51      1.42 o 
   6   4   1      295.09      295.71      6.01 o 
   7   4   1        0.56       -0.42      1.41 o 
   8   4   1       29.54       35.69      3.92 o 
   9   4   1       39.64       30.81      4.43 o 
  10   4   1       16.13       11.40      8.98 o 
  -9   5   1        6.13        8.07      4.79 o 
  -8   5   1      104.33      112.98      8.44 o 
  -7   5   1      120.74      125.52      5.16 o 
  -6   5   1       89.68       93.27      4.90 o 
  -5   5   1      165.79      158.88      4.58 o 
  -4   5   1     1022.28     1027.96     17.54 o 
  -3   5   1       35.02       35.65      1.86 o 
  -2   5   1       73.94       68.63      2.26 o 
  -1   5   1        3.18        0.67      0.77 o 
   0   5   1        9.57       11.71      1.11 o 
   1   5   1       15.78       16.86      0.99 o 
   2   5   1      502.89      525.37      8.81 o 
   3   5   1      209.90      205.56      5.07 o 
   4   5   1       65.23       70.38      2.61 o 
   5   5   1      127.25      119.97      4.76 o 
   6   5   1      315.87      316.65     10.78 o 
   7   5   1        7.60        7.50      2.35 o 
   8   5   1      121.95      118.96      6.38 o 
   9   5   1        0.07        0.76      4.60 o 
  -9   6   1       20.94       24.11      9.16 o 
  -8   6   1       64.31       63.26      8.19 o 
  -7   6   1       19.20       16.99      3.15 o 
  -6   6   1       30.40       28.05      3.27 o 
  -5   6   1      134.92      123.23      6.64 o 
  -4   6   1        2.04        0.01      1.17 o 
  -3   6   1      380.22      354.84      7.55 o 
  -2   6   1        0.17       -0.24      0.80 o 
  -1   6   1        3.55        2.29      0.81 o 
   0   6   1       17.32       13.26      1.90 o 
   1   6   1      285.28      262.52      4.71 o 
   2   6   1       46.37       43.98      2.37 o 
   3   6   1       70.24       62.10      2.73 o 
   4   6   1      134.32      124.91      3.96 o 
   5   6   1        0.21        0.37      1.28 o 
   6   6   1       21.32       20.21      2.98 o 
   7   6   1        6.52        4.29      2.59 o 
   8   6   1        7.30        4.57      3.18 o 
   9   6   1        0.04       -2.26      4.60 o 
  -8   7   1      134.69      130.47      7.44 o 
  -7   7   1        9.90        4.42      3.15 o 
  -6   7   1       53.78       46.32      6.56 o 
  -5   7   1        5.78        4.14      1.86 o 
  -4   7   1       72.37       70.97      3.64 o 
  -3   7   1      262.26      263.70      8.44 o 
  -2   7   1        0.96        0.11      1.35 o 
  -1   7   1     1001.73      954.41     15.29 o 
   0   7   1      157.21      168.02      5.58 o 
   1   7   1      292.78      272.35      6.33 o 
   2   7   1        0.50        0.32      1.10 o 
   3   7   1       18.41       17.53      1.86 o 
   4   7   1       25.89       25.92      2.43 o 
   5   7   1       63.10       55.54      3.56 o 
   6   7   1        2.61        5.15      2.65 o 
   7   7   1       16.77       21.74      3.87 o 
   8   7   1        7.65       10.63      4.21 o 
  -7   8   1        1.11       -0.56      3.49 o 
  -6   8   1      166.28      178.15     10.59 o 
  -5   8   1       12.44       11.58      2.75 o 
  -4   8   1       13.52       14.25      2.39 o 
  -3   8   1       14.78       14.14      2.41 o 
  -2   8   1      266.60      262.80      7.29 o 
  -1   8   1        0.74       -0.52      1.37 o 
   0   8   1      129.32      112.37      4.50 o 
   1   8   1        2.16       -0.56      1.25 o 
   2   8   1        7.69        6.63      1.95 o 
   3   8   1        6.15        9.45      2.05 o 
   4   8   1       29.57       32.07      2.96 o 
   5   8   1        1.39        1.09      2.15 o 
   6   8   1        1.17        1.65      3.11 o 
   7   8   1        0.02       -0.23      3.38 o 
  -6   9   1        0.21       -1.37      3.77 o 
  -5   9   1        2.59        4.19      3.67 o 
  -4   9   1      126.08      128.53      8.84 o 
  -3   9   1        1.88       -0.25      2.01 o 
  -2   9   1       97.97      108.52      4.77 o 
  -1   9   1      248.42      268.88      7.19 o 
   0   9   1       15.34        9.42      2.51 o 
   1   9   1      225.70      250.30     12.30 o 
   2   9   1      101.35       86.64      5.96 o 
   3   9   1       44.16       42.32      5.67 o 
   4   9   1       45.08       50.46      5.22 o 
   5   9   1       55.81       54.11      6.84 o 
   6   9   1        3.32       -1.90      6.65 o 
  -4  10   1       35.50       39.81      7.08 o 
  -3  10   1      101.24      100.10      9.23 o 
  -2  10   1        9.01        7.44      4.58 o 
  -1  10   1       38.90       47.17      6.86 o 
   0  10   1       69.15       86.33     12.10 o 
   1  10   1       61.43       54.07      7.13 o 
   2  10   1        1.50        0.00      3.29 o 
   3  10   1       63.90       71.22      6.34 o 
   4  10   1       64.49       67.61     11.67 o 
 -10   0   2        5.26       -0.34      5.91 o 
  -8   0   2      173.30      204.83      9.50 o 
  -6   0   2       41.13       40.89      4.02 o 
  -4   0   2      615.74      732.16     16.84 o 
  -2   0   2    12749.81    13121.12    193.72 o 
   2   0   2     1971.91     2133.05     35.85 o 
   4   0   2      242.21      259.90      5.22 o 
   6   0   2      106.77       94.60      6.00 o 
   8   0   2       76.45       72.98      9.68 o 
  10   0   2        2.04        1.11      6.48 o 
 -10   1   2       68.88       65.81      7.86 o 
  -9   1   2        4.74        4.68      2.54 o 
  -8   1   2      107.38      114.61      5.03 o 
  -7   1   2        0.22        1.41      1.34 o 
  -6   1   2      189.04      191.20      8.81 o 
  -5   1   2       16.57       12.81      1.07 o 
  -4   1   2      366.46      393.73      6.29 o 
  -3   1   2      162.28      159.37      2.57 o 
  -2   1   2       51.87       67.81      0.99 o 
  -1   1   2      458.42      434.49      5.17 o 
   0   1   2     3523.91     3529.42     48.10 o 
   1   1   2        5.33        3.96      0.25 o 
   2   1   2     1104.92     1214.39     12.38 o 
   3   1   2      223.57      235.11      3.58 o 
   4   1   2      118.99      119.73      2.45 o 
   5   1   2      338.88      365.34      6.09 o 
   6   1   2        9.95        8.74      1.30 o 
   7   1   2       45.45       47.10      3.10 o 
   8   1   2       74.66       71.73      3.37 o 
   9   1   2        5.81        6.80      2.41 o 
  10   1   2       21.85       16.25      5.11 o 
 -10   2   2       98.36       92.90      9.40 o 
  -9   2   2        0.11        2.72      2.65 o 
  -8   2   2      157.81      152.42      7.77 o 
  -7   2   2       93.44      104.42      4.47 o 
  -6   2   2      123.69      121.54      4.01 o 
  -5   2   2      286.94      296.97      6.56 o 
  -4   2   2      179.36      180.35      3.97 o 
  -3   2   2      869.81      882.37      9.55 o 
  -2   2   2     1276.38     1384.65     12.98 o 
  -1   2   2     1423.03     1419.73     13.44 o 
   0   2   2      353.47      344.30      3.44 o 
   1   2   2     1398.82     1466.26     12.12 o 
   2   2   2        0.01       -0.24      0.24 o 
   3   2   2     1103.61     1175.25     13.75 o 
   4   2   2     1101.43     1164.48     15.90 o 
   5   2   2      154.29      167.93      4.62 o 
   6   2   2      641.22      672.13     10.76 o 
   7   2   2        0.05       -0.74      1.03 o 
   8   2   2        0.10       -0.04      1.34 o 
   9   2   2        0.82        0.64      2.08 o 
  10   2   2       27.33       36.99     12.55 o 
 -10   3   2      217.67      205.87     12.88 o 
  -9   3   2       82.87       89.94      5.97 o 
  -8   3   2      103.31       96.90      4.63 o 
  -7   3   2       13.12       12.47      1.95 o 
  -6   3   2      162.40      167.38      6.59 o 
  -5   3   2       43.05       48.74      2.58 o 
  -4   3   2      627.82      635.01      9.46 o 
  -3   3   2      316.10      325.93      4.72 o 
  -2   3   2      254.19      222.95      2.93 o 
  -1   3   2      763.47      770.01      9.75 o 
   0   3   2      535.22      661.92      8.36 o 
   1   3   2      845.54      875.17     10.31 o 
   2   3   2       70.57       54.53      1.61 o 
   3   3   2      148.60      149.37      2.34 o 
   4   3   2      138.88      143.79      4.29 o 
   5   3   2        2.18        2.17      0.80 o 
   6   3   2      115.64      121.18      3.25 o 
   7   3   2        0.26       -1.09      1.09 o 
   8   3   2       41.84       41.55      3.05 o 
   9   3   2        5.60       11.50      3.41 o 
  10   3   2       58.85       55.53      7.76 o 
 -10   4   2      114.15       97.98     14.10 o 
  -9   4   2       24.07       24.70      4.22 o 
  -8   4   2      253.34      252.86     13.31 o 
  -7   4   2        5.47        4.86      1.81 o 
  -6   4   2        4.58        5.16      1.51 o 
  -5   4   2       25.98       24.27      1.91 o 
  -4   4   2       61.24       58.05      2.62 o 
  -3   4   2        4.18        4.42      0.74 o 
  -2   4   2       57.89       42.58      1.78 o 
  -1   4   2       40.10       43.32      1.73 o 
   0   4   2       55.11       50.43      3.09 o 
   1   4   2      242.60      258.58      3.93 o 
   2   4   2      221.64      270.16      3.87 o 
   3   4   2      646.70      695.50      8.85 o 
   4   4   2      411.59      431.91      7.03 o 
   5   4   2      124.06      132.39      3.67 o 
   6   4   2      627.77      640.71     10.13 o 
   7   4   2       16.03       18.38      1.89 o 
   8   4   2      371.46      399.42     10.11 o 
   9   4   2        3.59        3.75      3.18 o 
  -9   5   2       15.51       16.42      5.02 o 
  -8   5   2       70.04       74.93      6.73 o 
  -7   5   2      185.22      183.21     10.52 o 
  -6   5   2        5.18        3.64      1.62 o 
  -5   5   2       75.71       80.20      3.47 o 
  -4   5   2      248.11      258.12      6.05 o 
  -3   5   2        6.35        8.96      0.96 o 
  -2   5   2      107.22       99.75      2.75 o 
  -1   5   2        6.73        8.04      1.41 o 
   0   5   2      501.64      448.55      8.35 o 
   1   5   2        6.36        5.89      0.80 o 
   2   5   2      579.82      583.59      8.80 o 
   3   5   2       20.78       23.01      1.81 o 
   4   5   2     1370.90     1332.19     17.35 o 
   5   5   2      292.70      291.28      6.09 o 
   6   5   2       18.28       21.42      3.92 o 
   7   5   2      103.43       93.73      4.76 o 
   8   5   2       95.91       99.94      8.77 o 
   9   5   2        0.00        2.65      3.58 o 
  -8   6   2        0.19       -0.52      4.42 o 
  -7   6   2        8.20        5.79      3.29 o 
  -6   6   2      152.00      149.92      6.49 o 
  -5   6   2       78.22       70.86      3.53 o 
  -4   6   2       82.21       74.33      3.94 o 
  -3   6   2      183.77      156.82      4.04 o 
  -2   6   2      528.53      535.23      9.21 o 
  -1   6   2       81.43       81.94      2.55 o 
   0   6   2      737.22      711.96     12.75 o 
   1   6   2        0.37        0.36      0.66 o 
   2   6   2     1731.17     1654.28     24.38 o 
   3   6   2       45.57       42.65      2.34 o 
   4   6   2       78.67       83.42      3.34 o 
   5   6   2        5.27        3.04      1.64 o 
   6   6   2      318.29      319.30     14.56 o 
   7   6   2       33.61       31.50      6.69 o 
   8   6   2       41.72       46.11      5.22 o 
   9   6   2       40.92       27.56      6.13 o 
  -8   7   2       11.93       13.43      3.97 o 
  -7   7   2        0.71       -0.30      2.81 o 
  -6   7   2       23.51       24.91      3.79 o 
  -5   7   2       85.99       91.35      4.32 o 
  -4   7   2       10.69        9.30      1.88 o 
  -3   7   2       49.39       58.14      3.47 o 
  -2   7   2      838.38      793.37     13.19 o 
  -1   7   2       85.99       68.35      3.44 o 
   0   7   2      908.70      896.59     18.13 o 
   1   7   2      141.17      122.69      4.00 o 
   2   7   2      104.72      107.83      3.59 o 
   3   7   2        2.05        2.97      1.31 o 
   4   7   2      149.06      138.07      4.72 o 
   5   7   2        7.41        7.52      2.00 o 
   6   7   2       86.55       82.26      8.10 o 
   7   7   2       12.76       11.41      3.33 o 
   8   7   2       22.43       15.41      9.14 o 
  -7   8   2       26.56       26.10      4.59 o 
  -6   8   2       33.48       32.01      3.48 o 
  -5   8   2      143.77      138.76      5.56 o 
  -4   8   2      229.66      229.65      7.39 o 
  -3   8   2        2.71        2.30      1.71 o 
  -2   8   2        9.13        7.60      1.84 o 
  -1   8   2       14.59       15.00      1.87 o 
   0   8   2      242.18      229.49      5.57 o 
   1   8   2      243.43      224.69      5.52 o 
   2   8   2       93.85       88.51      5.00 o 
   3   8   2      406.25      399.07      8.35 o 
   4   8   2        0.43       -0.23      1.70 o 
   5   8   2      189.36      205.29      7.95 o 
   6   8   2       25.10       23.17      4.18 o 
   7   8   2       74.18       85.50      6.43 o 
  -6   9   2       54.69       45.08      5.69 o 
  -5   9   2        2.32        4.81      2.84 o 
  -4   9   2        3.29        1.75      2.48 o 
  -3   9   2       45.67       46.42      3.62 o 
  -2   9   2       14.62       12.48      2.42 o 
  -1   9   2        8.18        5.58      2.29 o 
   0   9   2       63.05       70.83      5.50 o 
   1   9   2       72.41       93.24      6.13 o 
   2   9   2        0.22        1.68      2.62 o 
   3   9   2        8.72       11.43      4.12 o 
   4   9   2       20.20       21.76      4.09 o 
   5   9   2       23.99       22.81      4.50 o 
   6   9   2       14.89       11.42      7.17 o 
  -4  10   2       25.21       11.78      5.37 o 
  -3  10   2        1.23       -3.81      3.81 o 
  -2  10   2        3.77       -3.08      3.98 o 
  -1  10   2       42.59       42.06      5.18 o 
   0  10   2      166.39      159.23     10.23 o 
   1  10   2      139.37      151.44      8.42 o 
   2  10   2      152.28      176.29     10.65 o 
   3  10   2       19.63       16.95      4.26 o 
   4  10   2       15.96       19.41      7.12 o 
   5  10   2        5.83        1.59      7.85 o 
  -9   0   3        0.01       -1.77      3.24 o 
  -7   0   3        1.48       -1.54      1.80 o 
  -5   0   3       49.98       59.72      2.58 o 
  -3   0   3      914.85     1011.96     28.86 o 
  -1   0   3      117.87       65.62      3.47 o 
   1   0   3     1549.74     1432.92     87.78 o 
   3   0   3        2.03        0.95      1.41 o 
   5   0   3       52.15       54.35      2.19 o 
   7   0   3      116.67      118.09      9.10 o 
   9   0   3      120.12      117.71      8.85 o 
 -10   1   3       42.48       44.82     13.78 o 
  -9   1   3       24.59       22.49      3.34 o 
  -8   1   3      131.73      128.73      4.92 o 
  -7   1   3       33.61       32.75      2.52 o 
  -6   1   3      942.10      986.97     19.83 o 
  -5   1   3       69.37       68.87      3.03 o 
  -4   1   3      542.37      561.59      8.38 o 
  -3   1   3      786.63      799.16     10.75 o 
  -2   1   3     8955.27     9250.83     83.34 o 
  -1   1   3     4335.94     4343.41     45.89 o 
   0   1   3        0.00       -0.26      0.26 o 
   1   1   3     1453.79     1468.93     15.12 o 
   2   1   3      450.05      455.45      5.46 o 
   3   1   3       17.72       15.69      0.77 o 
   4   1   3      288.94      324.43      5.03 o 
   5   1   3      102.48      102.37      3.05 o 
   6   1   3       37.54       42.23      1.94 o 
   7   1   3       85.68       84.44      5.25 o 
   8   1   3       58.45       52.48      3.94 o 
   9   1   3        7.18        5.38      2.97 o 
  10   1   3        5.31        5.90      3.42 o 
 -10   2   3       41.62       39.40      7.32 o 
  -9   2   3        1.55        1.22      2.63 o 
  -8   2   3      277.67      282.58      7.56 o 
  -7   2   3       43.86       46.09      3.25 o 
  -6   2   3      823.33      846.76     15.50 o 
  -5   2   3       21.66       22.89      1.75 o 
  -4   2   3     6075.84     6607.95     86.65 o 
  -3   2   3       22.24       25.12      0.93 o 
  -2   2   3      153.52      194.90      2.47 o 
  -1   2   3       53.83       53.97      0.96 o 
   0   2   3     2166.40     2196.95     20.93 o 
   1   2   3        0.27        1.29      0.25 o 
   2   2   3      248.73      293.43      3.54 o 
   3   2   3       15.23       12.49      0.88 o 
   4   2   3      437.91      453.84      6.41 o 
   5   2   3       85.92       87.65      3.19 o 
   6   2   3       18.33       22.09      2.60 o 
   7   2   3       25.03       26.11      2.14 o 
   8   2   3       26.78       24.47      2.56 o 
   9   2   3       16.69       14.56      2.63 o 
  10   2   3        5.60        6.06      4.70 o 
 -10   3   3        0.77        8.17      5.21 o 
  -9   3   3       62.83       62.81      7.01 o 
  -8   3   3      296.90      273.98      7.61 o 
  -7   3   3       27.34       29.23      2.54 o 
  -6   3   3      664.56      676.39     13.11 o 
  -5   3   3      364.83      376.47      7.99 o 
  -4   3   3      108.96      119.70      3.07 o 
  -3   3   3      892.85      943.77     11.78 o 
  -2   3   3     4756.54     5092.22     56.65 o 
  -1   3   3     2646.97     2753.54     32.98 o 
   0   3   3     2973.17     3176.19     40.24 o 
   1   3   3     2389.17     2467.19     26.33 o 
   2   3   3        0.00        0.43      0.36 o 
   3   3   3      512.09      528.53      7.30 o 
   4   3   3       29.75       31.47      1.95 o 
   5   3   3       75.21       83.25      2.16 o 
   6   3   3      364.13      363.80      6.33 o 
   7   3   3       12.08       12.12      1.61 o 
   8   3   3      378.09      372.67      9.01 o 
   9   3   3       51.46       53.72      5.26 o 
  10   3   3      134.17      143.13     10.99 o 
 -10   4   3      232.40      235.56     19.31 o 
  -9   4   3       20.92       15.59      3.94 o 
  -8   4   3      114.30      119.30      5.62 o 
  -7   4   3      197.88      200.23      6.02 o 
  -6   4   3       27.06       29.72      3.59 o 
  -5   4   3       30.86       28.95      2.06 o 
  -4   4   3      205.01      194.36      3.79 o 
  -3   4   3        0.02       -0.57      0.57 o 
  -2   4   3      575.00      580.41      7.87 o 
  -1   4   3        3.50        2.82      0.56 o 
   0   4   3      439.97      462.89      6.75 o 
   1   4   3      120.38      145.47      2.21 o 
   2   4   3      445.06      475.14      6.20 o 
   3   4   3      295.84      314.07      4.62 o 
   4   4   3      654.62      617.15     10.14 o 
   5   4   3       88.23       90.16      3.12 o 
   6   4   3     1194.60     1181.96     17.87 o 
   7   4   3        1.54        0.54      1.37 o 
   8   4   3      130.29      126.00      5.33 o 
   9   4   3       36.30       30.31      4.53 o 
 -10   5   3        4.94        1.22      9.58 o 
  -9   5   3       28.60       26.68      4.71 o 
  -8   5   3        0.43       -2.13      2.13 o 
  -7   5   3        1.90        1.88      1.85 o 
  -6   5   3       61.93       58.74      3.52 o 
  -5   5   3       80.39       77.61      3.06 o 
  -4   5   3      338.10      329.00      6.98 o 
  -3   5   3       32.39       29.40      1.76 o 
  -2   5   3        0.09        0.77      0.74 o 
  -1   5   3        0.00       -0.06      0.62 o 
   0   5   3        0.30        0.01      0.43 o 
   1   5   3       10.85        9.42      0.78 o 
   2   5   3     2141.94     2015.97     24.80 o 
   3   5   3       29.50       34.19      1.37 o 
   4   5   3     2493.15     2427.21     32.06 o 
   5   5   3      297.19      307.36      6.34 o 
   6   5   3       95.83       95.94      3.57 o 
   7   5   3      175.17      171.11      8.50 o 
   8   5   3       25.07       27.64      3.60 o 
   9   5   3        1.18       -2.31      3.50 o 
  -9   6   3       19.03       14.07     12.23 o 
  -8   6   3        9.61       10.08      3.83 o 
  -7   6   3        0.03       -0.22      2.65 o 
  -6   6   3       18.21       18.34      2.49 o 
  -5   6   3       36.02       29.40      2.52 o 
  -4   6   3       12.87        9.47      1.46 o 
  -3   6   3        0.03        0.00      0.94 o 
  -2   6   3       85.68       97.29      3.12 o 
  -1   6   3        1.19        0.35      0.79 o 
   0   6   3     1695.04     1588.62     28.75 o 
   1   6   3       18.02       19.99      2.24 o 
   2   6   3     1302.98     1236.80     17.27 o 
   3   6   3        0.18        0.34      0.90 o 
   4   6   3        7.97        9.29      1.40 o 
   5   6   3       11.96       15.45      1.87 o 
   6   6   3       22.64       14.60      2.26 o 
   7   6   3      142.23      134.06      6.75 o 
   8   6   3        0.03        2.48      3.17 o 
   9   6   3       40.80       47.25      7.18 o 
  -8   7   3        0.05        1.30      3.42 o 
  -7   7   3       17.35       16.42      3.54 o 
  -6   7   3        2.66        2.57      2.25 o 
  -5   7   3       13.32       14.58      2.24 o 
  -4   7   3      144.45      148.15      4.96 o 
  -3   7   3       44.07       35.11      2.86 o 
  -2   7   3      438.74      422.87      8.10 o 
  -1   7   3       42.61       26.85      2.21 o 
   0   7   3       59.18       41.87      2.23 o 
   1   7   3        8.93        6.87      1.29 o 
   2   7   3       15.40       11.81      1.74 o 
   3   7   3       11.26        9.80      2.20 o 
   4   7   3       16.74       16.22      2.00 o 
   5   7   3        4.27        3.09      1.77 o 
   6   7   3       56.38       62.17      4.89 o 
   7   7   3       41.01       35.79      4.42 o 
   8   7   3       63.71       57.59      7.86 o 
  -7   8   3        5.36        6.35      3.80 o 
  -6   8   3      329.94      349.74     13.78 o 
  -5   8   3        0.02        0.42      2.01 o 
  -4   8   3      142.22      139.58      5.28 o 
  -3   8   3        5.45        3.06      1.75 o 
  -2   8   3        1.79        0.21      1.39 o 
  -1   8   3        8.74        4.49      1.50 o 
   0   8   3       37.81       42.61      2.79 o 
   1   8   3       73.91       66.07      3.10 o 
   2   8   3        1.84        0.20      1.38 o 
   3   8   3       44.52       32.64      2.60 o 
   4   8   3      333.08      347.96      8.71 o 
   5   8   3        0.45       -0.73      2.21 o 
   6   8   3      122.47      127.25      8.12 o 
   7   8   3        0.01       -3.99      3.99 o 
  -6   9   3       11.23       11.03      7.02 o 
  -5   9   3        0.47       -1.09      2.94 o 
  -4   9   3       67.59       65.53      8.16 o 
  -3   9   3       49.22       63.32      4.66 o 
  -2   9   3        8.89        5.56      2.45 o 
  -1   9   3       22.57       23.87      2.79 o 
   0   9   3       46.89       42.68      3.89 o 
   1   9   3       22.21       24.05      3.32 o 
   2   9   3      617.08      647.03     16.48 o 
   3   9   3      108.74      106.52      6.05 o 
   4   9   3       93.96      110.61      8.23 o 
   5   9   3       78.54       72.49      8.01 o 
   6   9   3       31.65       17.84      9.28 o 
  -5  10   3       20.68       14.78      8.96 o 
  -4  10   3       46.18       35.80      6.79 o 
  -3  10   3       19.02       25.47      5.77 o 
  -2  10   3        2.78        4.80      3.82 o 
  -1  10   3        0.56       -1.19      3.25 o 
   0  10   3      143.51      146.41      8.36 o 
   1  10   3        0.46        2.51      3.33 o 
   2  10   3        7.05        5.53      3.46 o 
   3  10   3        0.14       -0.60      3.24 o 
   4  10   3       14.33       10.86      7.45 o 
   5  10   3        2.48        5.77      8.33 o 
 -10   0   4       49.77       26.93      8.02 o 
  -8   0   4       88.15       93.37      6.89 o 
  -6   0   4       71.73       74.24      5.98 o 
  -4   0   4      542.51      594.73     14.09 o 
  -2   0   4     5765.99     6065.04     82.02 o 
   0   0   4    11016.04    10754.61    260.89 o 
   2   0   4     1228.76     1261.08     20.79 o 
   4   0   4      569.61      588.88     24.96 o 
   6   0   4      289.91      304.55      6.84 o 
   8   0   4       11.22        9.81      3.16 o 
  10   0   4      211.54      236.65     13.19 o 
 -10   1   4       74.11       75.61      8.29 o 
  -9   1   4       12.83       11.02      2.95 o 
  -8   1   4        4.56        3.20      1.73 o 
  -7   1   4      128.16      125.90      4.99 o 
  -6   1   4       13.11       15.13      2.31 o 
  -5   1   4       99.27      118.25      3.07 o 
  -4   1   4     2852.61     3046.01     38.96 o 
  -3   1   4        2.50        3.60      0.51 o 
  -2   1   4     5185.23     5604.59     55.52 o 
  -1   1   4     1020.66     1014.55      9.86 o 
   0   1   4      411.15      432.41      5.25 o 
   1   1   4      871.25      880.28      9.77 o 
   2   1   4       97.98      115.72      1.91 o 
   3   1   4        0.95        1.71      0.44 o 
   4   1   4      752.04      776.12     10.58 o 
   5   1   4       18.47       18.82      1.55 o 
   6   1   4       10.52       13.20      1.33 o 
   7   1   4       29.41       32.63      2.13 o 
   8   1   4      256.34      255.12      8.01 o 
   9   1   4        9.40        4.20      2.48 o 
  10   1   4       51.78       51.59      6.41 o 
 -10   2   4       70.53       84.36      8.77 o 
  -9   2   4        3.99        4.75      2.92 o 
  -8   2   4       69.16       66.83      3.80 o 
  -7   2   4       84.98       88.70      3.87 o 
  -6   2   4      489.96      514.01     12.34 o 
  -5   2   4      615.33      644.99     11.99 o 
  -4   2   4        0.28        1.65      0.57 o 
  -3   2   4      459.92      488.59      6.29 o 
  -2   2   4      408.76      432.58      4.89 o 
  -1   2   4      124.67      114.88      1.84 o 
   0   2   4      102.75       94.94      1.24 o 
   1   2   4      791.67      813.01      8.22 o 
   2   2   4       81.85       80.98      1.50 o 
   3   2   4      157.50      167.22      3.65 o 
   4   2   4      231.01      245.55      4.66 o 
   5   2   4       11.62       13.12      1.20 o 
   6   2   4      239.71      237.40      5.04 o 
   7   2   4        3.68        3.89      1.39 o 
   8   2   4       16.54       15.33      2.26 o 
   9   2   4        1.19        0.33      1.99 o 
  10   2   4        4.93        2.13      2.70 o 
 -10   3   4      562.83      590.05     33.76 o 
  -9   3   4       77.68       84.64      5.96 o 
  -8   3   4      686.61      681.19     15.77 o 
  -7   3   4       52.06       50.35      3.20 o 
  -6   3   4        8.47        7.36      1.47 o 
  -5   3   4       13.08       10.94      1.57 o 
  -4   3   4      255.89      283.02      4.57 o 
  -3   3   4        6.82       13.72      0.86 o 
  -2   3   4     2118.10     2362.22     26.76 o 
  -1   3   4        0.00        0.82      0.36 o 
   0   3   4       10.24       10.38      0.60 o 
   1   3   4       44.97       42.00      1.11 o 
   2   3   4      433.97      502.74      6.08 o 
   3   3   4        0.91        0.56      0.74 o 
   4   3   4       26.19       24.91      1.39 o 
   5   3   4        4.98        4.49      0.84 o 
   6   3   4       17.38       15.78      1.45 o 
   7   3   4       33.24       36.51      2.69 o 
   8   3   4      135.61      148.36      6.27 o 
   9   3   4       22.70       22.01      3.80 o 
  10   3   4      104.11      105.90      7.72 o 
 -10   4   4       17.52       16.72      9.41 o 
  -9   4   4       42.25       41.10      4.86 o 
  -8   4   4      122.30      127.10      5.58 o 
  -7   4   4       53.36       51.50      3.41 o 
  -6   4   4        0.19        0.20      1.26 o 
  -5   4   4        0.94        2.28      1.08 o 
  -4   4   4       40.48       45.18      1.80 o 
  -3   4   4       53.13       57.16      2.20 o 
  -2   4   4      940.43      984.28     11.84 o 
  -1   4   4      321.14      353.06      5.30 o 
   0   4   4     1689.41     1885.63     24.47 o 
   1   4   4      751.02      793.04      9.08 o 
   2   4   4       75.85       83.63      1.79 o 
   3   4   4      229.32      251.02      4.52 o 
   4   4   4      224.17      199.32      5.75 o 
   5   4   4        6.91        6.53      2.31 o 
   6   4   4      511.38      511.39      9.11 o 
   7   4   4       47.33       44.95      2.74 o 
   8   4   4       66.12       64.25      4.07 o 
   9   4   4      120.25      108.80      6.31 o 
  10   4   4        0.04       -4.24      5.97 o 
 -10   5   4        0.31       -0.06      9.67 o 
  -9   5   4        0.00        1.66      4.37 o 
  -8   5   4      166.46      166.80      6.36 o 
  -7   5   4       57.95       51.65      3.63 o 
  -6   5   4       53.21       47.05      2.93 o 
  -5   5   4      179.17      167.02      4.84 o 
  -4   5   4      308.29      305.39      6.08 o 
  -3   5   4       82.11       73.11      2.31 o 
  -2   5   4      512.44      489.42      8.32 o 
  -1   5   4       76.35       71.42      2.83 o 
   0   5   4      198.46      187.84      3.79 o 
   1   5   4        0.00        0.31      0.53 o 
   2   5   4      703.49      630.14      9.25 o 
   3   5   4      145.93      165.71      3.06 o 
   4   5   4      764.64      725.40     10.99 o 
   5   5   4       11.30       14.60      1.62 o 
   6   5   4       22.75       23.94      2.14 o 
   7   5   4       15.15       14.10      2.07 o 
   8   5   4        8.33        5.05      4.27 o 
   9   5   4        0.43        3.64      4.14 o 
  -9   6   4        9.78        2.62     10.72 o 
  -8   6   4        0.39        0.55      3.03 o 
  -7   6   4        0.50        0.51      2.20 o 
  -6   6   4      197.20      207.60      6.65 o 
  -5   6   4        0.40        1.89      1.55 o 
  -4   6   4      316.66      286.69      6.08 o 
  -3   6   4        0.62        1.19      1.00 o 
  -2   6   4      345.20      324.85      6.35 o 
  -1   6   4        0.03       -0.91      0.91 o 
   0   6   4      549.75      539.67      8.81 o 
   1   6   4        1.96        4.08      0.86 o 
   2   6   4      279.35      260.87      6.59 o 
   3   6   4      101.23      100.66      4.59 o 
   4   6   4       23.17       22.00      1.93 o 
   5   6   4      260.30      265.58      6.78 o 
   6   6   4        0.56        0.24      2.02 o 
   7   6   4      163.28      154.45      6.31 o 
   8   6   4        0.56        1.97      3.28 o 
   9   6   4       84.28       87.66     13.28 o 
  -8   7   4       55.13       64.63     12.41 o 
  -7   7   4        7.38        8.22      3.18 o 
  -6   7   4      175.61      173.99      7.21 o 
  -5   7   4       15.63       20.02      2.39 o 
  -4   7   4      306.42      306.32      7.80 o 
  -3   7   4       30.96       27.84      2.15 o 
  -2   7   4       50.05       70.10      3.02 o 
  -1   7   4      128.09      107.51      4.47 o 
   0   7   4        0.63       -0.64      0.97 o 
   1   7   4       15.74       16.76      1.60 o 
   2   7   4       37.30       38.72      2.32 o 
   3   7   4       11.96        8.51      1.55 o 
   4   7   4        6.05        6.87      1.68 o 
   5   7   4       15.95       11.05      2.56 o 
   6   7   4       96.50      108.72      7.44 o 
   7   7   4        0.38       -0.47      2.99 o 
   8   7   4       33.01       34.93      5.31 o 
  -7   8   4       80.01       90.69      6.47 o 
  -6   8   4       55.78       45.84      4.39 o 
  -5   8   4        0.28        1.10      2.56 o 
  -4   8   4       15.60       17.18      2.48 o 
  -3   8   4       77.38       75.17      3.53 o 
  -2   8   4       45.14       37.97      2.63 o 
  -1   8   4        1.64        1.81      1.59 o 
   0   8   4       63.61       67.67      6.30 o 
   1   8   4      200.73      187.80      6.31 o 
   2   8   4        7.05        1.80      1.63 o 
   3   8   4      152.33      153.01      6.08 o 
   4   8   4      166.83      169.21      6.02 o 
   5   8   4        6.02        5.07      2.44 o 
   6   8   4       26.73       16.82      4.55 o 
   7   8   4        7.40        9.16      4.94 o 
  -6   9   4        0.02       -1.04      3.94 o 
  -5   9   4       75.91       77.76      5.53 o 
  -4   9   4        5.40       12.67      3.20 o 
  -3   9   4       13.47        8.73      2.77 o 
  -2   9   4       19.57       24.04      2.89 o 
  -1   9   4       53.73       61.20      4.26 o 
   0   9   4       44.83       58.55      5.00 o 
   1   9   4       44.54       55.33      4.36 o 
   2   9   4      190.82      205.09     12.84 o 
   3   9   4       27.64       24.88      3.64 o 
   4   9   4       37.50       39.30      4.32 o 
   5   9   4       88.11       97.00     11.74 o 
   6   9   4        0.53        4.08      7.10 o 
  -5  10   4        0.61       -1.63      5.49 o 
  -4  10   4       36.22       41.14      5.51 o 
  -3  10   4        3.92        8.46      3.41 o 
  -2  10   4      296.24      334.97     10.43 o 
  -1  10   4       18.17       17.00      5.04 o 
   0  10   4      161.91      185.44     11.32 o 
   1  10   4        0.19        2.81      2.94 o 
   2  10   4       35.85       26.85      7.52 o 
   3  10   4        9.12        8.22      4.08 o 
   4  10   4       55.76       54.70     10.46 o 
   5  10   4       31.31       22.32      9.50 o 
  -9   0   5       34.31       38.52      5.55 o 
  -7   0   5        8.10        7.33      2.50 o 
  -5   0   5      184.30      204.17     10.84 o 
  -3   0   5      501.18      501.71     11.47 o 
  -1   0   5      763.05      711.28     12.62 o 
   1   0   5     2056.84     1988.11     27.78 o 
   3   0   5       22.76       23.43      1.52 o 
   5   0   5      135.57      146.43      3.89 o 
   7   0   5       42.26       38.45      6.03 o 
   9   0   5      208.73      187.83     14.02 o 
 -10   1   5       32.20       29.33      4.40 o 
  -9   1   5        0.88        1.42      2.48 o 
  -8   1   5       56.51       56.47      4.38 o 
  -7   1   5       29.45       26.64      2.32 o 
  -6   1   5       27.36       32.02      2.74 o 
  -5   1   5       55.12       52.35      1.84 o 
  -4   1   5       50.91       72.17      2.54 o 
  -3   1   5       78.77       68.66      1.84 o 
  -2   1   5       33.95       33.37      0.73 o 
  -1   1   5      150.15      164.38      2.51 o 
   0   1   5       18.74       19.28      0.88 o 
   1   1   5      125.01      118.75      1.74 o 
   2   1   5      198.12      198.11      3.02 o 
   3   1   5      177.31      186.51      3.09 o 
   4   1   5      513.96      513.84      7.38 o 
   5   1   5      106.87      114.07      2.55 o 
   6   1   5      153.78      154.63      4.06 o 
   7   1   5      242.02      251.69     10.04 o 
   8   1   5        0.99        0.95      1.78 o 
   9   1   5        8.03        3.42      2.55 o 
  10   1   5        0.12        2.08      3.35 o 
 -10   2   5       60.34       65.54      6.49 o 
  -9   2   5        0.16        1.94      2.82 o 
  -8   2   5      456.98      450.36     12.27 o 
  -7   2   5        4.69        5.60      1.66 o 
  -6   2   5      513.38      537.27     10.76 o 
  -5   2   5        4.96        6.02      1.15 o 
  -4   2   5      295.09      295.34      4.69 o 
  -3   2   5        0.21        0.59      0.59 o 
  -2   2   5     1111.02     1122.82     12.02 o 
  -1   2   5      273.44      300.62      3.86 o 
   0   2   5       12.02        9.65      0.59 o 
   1   2   5       89.36       84.82      1.71 o 
   2   2   5     1556.25     1713.21     19.60 o 
   3   2   5     1195.58     1264.48     18.30 o 
   4   2   5       44.21       52.99      2.90 o 
   5   2   5      618.33      654.89      9.08 o 
   6   2   5       84.37       88.46      2.86 o 
   7   2   5       83.66       92.99      3.60 o 
   8   2   5       16.55       18.93      2.71 o 
   9   2   5        0.30       -0.87      2.08 o 
  10   2   5      187.82      201.51     12.16 o 
 -10   3   5       63.12       53.54      7.04 o 
  -9   3   5        0.47       -2.17      2.76 o 
  -8   3   5        0.47        2.59      2.28 o 
  -7   3   5        0.12       -1.29      1.31 o 
  -6   3   5        0.89        0.90      1.21 o 
  -5   3   5        1.52        1.75      0.76 o 
  -4   3   5      249.65      239.32      4.11 o 
  -3   3   5      146.38      173.24      3.19 o 
  -2   3   5      189.22      214.41      3.96 o 
  -1   3   5       19.19       14.46      0.81 o 
   0   3   5     1917.45     2038.62     26.05 o 
   1   3   5      603.22      670.22      8.09 o 
   2   3   5       86.01       80.01      1.66 o 
   3   3   5       72.28       81.22      4.07 o 
   4   3   5      683.24      692.37     12.12 o 
   5   3   5       14.51       15.47      1.88 o 
   6   3   5      162.39      163.42      4.13 o 
   7   3   5       99.82       98.85      3.60 o 
   8   3   5      612.26      598.77     17.95 o 
   9   3   5      248.80      249.86      8.61 o 
  10   3   5       58.25       56.35      7.75 o 
 -10   4   5        4.23        1.54      8.62 o 
  -9   4   5      144.03      156.35     11.28 o 
  -8   4   5       73.07       67.10      4.96 o 
  -7   4   5      116.51      119.69      5.71 o 
  -6   4   5      277.70      279.85      6.99 o 
  -5   4   5       96.38       91.29      2.84 o 
  -4   4   5      121.24      126.75      2.91 o 
  -3   4   5        1.83        0.12      0.57 o 
  -2   4   5      562.97      556.40      7.18 o 
  -1   4   5      160.19      197.85      3.41 o 
   0   4   5      344.68      350.04      4.92 o 
   1   4   5      166.46      186.37      2.71 o 
   2   4   5      243.36      246.05      3.47 o 
   3   4   5       69.06       57.36      2.01 o 
   4   4   5      703.38      696.69     11.26 o 
   5   4   5        1.06        1.31      1.08 o 
   6   4   5      799.92      807.11     13.01 o 
   7   4   5      100.31       94.74      3.70 o 
   8   4   5        0.89       -0.13      1.98 o 
   9   4   5        0.03        2.21      2.49 o 
  10   4   5       79.28       76.23     11.20 o 
  -9   5   5        1.56       -1.45      4.25 o 
  -8   5   5        0.47       -0.92      2.64 o 
  -7   5   5       20.58       21.74      3.25 o 
  -6   5   5      175.42      168.70      5.58 o 
  -5   5   5       72.97       63.05      2.45 o 
  -4   5   5       79.34       75.87      2.78 o 
  -3   5   5        6.14        3.18      0.83 o 
  -2   5   5       68.99       66.85      1.89 o 
  -1   5   5       21.78       24.75      1.30 o 
   0   5   5      105.92       94.87      2.17 o 
   1   5   5      152.43      167.69      3.14 o 
   2   5   5     1152.83     1093.75     15.08 o 
   3   5   5      749.95      738.53     10.21 o 
   4   5   5      226.88      213.07      4.49 o 
   5   5   5      885.88      867.88     15.98 o 
   6   5   5       18.74       17.41      1.95 o 
   7   5   5      123.57      127.52      4.44 o 
   8   5   5       33.77       35.82      3.88 o 
   9   5   5        0.56       -0.57      2.99 o 
  -9   6   5       10.40       17.09      7.50 o 
  -8   6   5        5.78        5.65      4.01 o 
  -7   6   5       14.25        9.04      2.72 o 
  -6   6   5       29.19       20.24      3.00 o 
  -5   6   5        4.79        8.63      2.30 o 
  -4   6   5        6.13       10.76      1.53 o 
  -3   6   5       23.65       19.42      1.65 o 
  -2   6   5      827.48      820.03     13.20 o 
  -1   6   5       80.18       63.34      5.00 o 
   0   6   5      452.87      442.13      6.95 o 
   1   6   5      344.59      314.01      5.78 o 
   2   6   5       73.55       68.63      2.03 o 
   3   6   5      264.13      250.66      5.88 o 
   4   6   5       76.31       72.40      4.15 o 
   5   6   5        0.53       -0.80      1.46 o 
   6   6   5        0.16        1.47      1.85 o 
   7   6   5       12.13        9.01      2.66 o 
   8   6   5       26.45       27.16      5.59 o 
   9   6   5        6.88       12.48      8.39 o 
  -8   7   5        0.74        3.43      5.44 o 
  -7   7   5       18.06       18.68      3.60 o 
  -6   7   5      264.04      277.26      7.40 o 
  -5   7   5        0.94        2.30      1.97 o 
  -4   7   5      876.95      871.03     14.61 o 
  -3   7   5      109.78       92.40      3.86 o 
  -2   7   5       22.92       14.29      1.70 o 
  -1   7   5      216.22      218.40      5.96 o 
   0   7   5      287.60      283.87      6.31 o 
   1   7   5       45.89       48.35      3.08 o 
   2   7   5        3.42        4.37      1.38 o 
   3   7   5        4.39        2.17      1.25 o 
   4   7   5      111.99      111.27      4.58 o 
   5   7   5       13.14       13.12      2.14 o 
   6   7   5        0.91        1.41      2.64 o 
   7   7   5       64.27       60.36      5.78 o 
   8   7   5        0.84        1.82      7.56 o 
  -7   8   5       62.71       67.00     10.91 o 
  -6   8   5       95.09       89.98      5.95 o 
  -5   8   5        1.23        2.10      2.50 o 
  -4   8   5      347.75      358.08      8.72 o 
  -3   8   5       78.40       81.07      3.70 o 
  -2   8   5      408.13      392.27      8.10 o 
  -1   8   5        0.55        3.79      1.67 o 
   0   8   5       20.13       29.17      4.04 o 
   1   8   5       26.89       23.11      3.59 o 
   2   8   5       56.56       54.39      3.99 o 
   3   8   5       39.24       39.20      3.64 o 
   4   8   5        3.14        0.32      2.19 o 
   5   8   5      132.30      148.30      9.03 o 
   6   8   5        0.01        0.58      3.29 o 
   7   8   5       17.15       30.37      8.87 o 
  -6   9   5      498.43      504.93     16.14 o 
  -5   9   5      141.40      167.25     13.22 o 
  -4   9   5      175.00      198.85      7.83 o 
  -3   9   5       48.68       49.57      4.39 o 
  -2   9   5       54.20       53.39      3.80 o 
  -1   9   5       29.20       30.95      4.48 o 
   0   9   5       10.57        8.23      2.53 o 
   1   9   5        2.40        2.61      2.25 o 
   2   9   5       21.98       24.21      3.95 o 
   3   9   5       35.10       29.57      3.75 o 
   4   9   5        6.98        3.87      2.91 o 
   5   9   5        3.62        4.83      3.35 o 
   6   9   5        3.67        5.31      7.07 o 
  -5  10   5       11.51       13.57      6.39 o 
  -4  10   5       75.96       92.74      6.35 o 
  -3  10   5       46.80       53.98      4.99 o 
  -2  10   5       94.18      119.29      6.61 o 
  -1  10   5       78.52       91.44      5.28 o 
   0  10   5        4.03        1.99      2.94 o 
   1  10   5        1.03        4.29      3.07 o 
   2  10   5        2.73        1.75      3.16 o 
   3  10   5       14.95       16.09      3.97 o 
   4  10   5        5.90        9.98      7.71 o 
 -10   0   6       12.94        8.35      5.30 o 
  -8   0   6      233.79      237.22     10.63 o 
  -6   0   6       73.37       70.25      6.74 o 
  -4   0   6     2771.98     2768.98     57.82 o 
  -2   0   6     2802.86     2859.58     61.20 o 
   0   0   6      186.78      230.12      4.51 o 
   2   0   6       76.99       84.91      3.19 o 
   4   0   6      317.21      308.39      7.00 o 
   6   0   6       89.37       95.16      3.33 o 
   8   0   6       21.93       13.64      3.54 o 
  10   0   6       43.33       32.43      6.09 o 
 -10   1   6      164.14      174.99      7.94 o 
  -9   1   6        9.68        7.35      2.74 o 
  -8   1   6        0.02       -0.91      2.04 o 
  -7   1   6       71.56       73.48      3.76 o 
  -6   1   6      379.63      383.80      8.21 o 
  -5   1   6      358.61      388.02      6.60 o 
  -4   1   6      114.57      118.37      2.78 o 
  -3   1   6      110.30      118.36      2.56 o 
  -2   1   6     1047.63     1086.57     11.30 o 
  -1   1   6      172.26      164.12      2.43 o 
   0   1   6      996.81      969.12      9.99 o 
   1   1   6      490.44      467.04      5.23 o 
   2   1   6      667.30      698.17      9.20 o 
   3   1   6      430.61      452.77      9.27 o 
   4   1   6      793.49      840.64     11.42 o 
   5   1   6      170.28      177.52      3.38 o 
   6   1   6       54.10       59.07      2.38 o 
   7   1   6       44.75       41.23      4.53 o 
   8   1   6        6.08        4.30      1.88 o 
   9   1   6       45.39       43.81      9.04 o 
  10   1   6       11.42       14.05      3.57 o 
 -10   2   6        0.31       -1.81      3.26 o 
  -9   2   6        0.67        0.17      2.83 o 
  -8   2   6       35.94       31.00      4.09 o 
  -7   2   6       15.33       17.82      2.05 o 
  -6   2   6       49.32       50.50      2.74 o 
  -5   2   6       57.28       54.25      1.98 o 
  -4   2   6      270.52      292.04      5.08 o 
  -3   2   6      838.55      861.23     10.16 o 
  -2   2   6      397.05      423.76      4.98 o 
  -1   2   6     1308.26     1295.17     15.31 o 
   0   2   6     1042.63     1075.49     13.72 o 
   1   2   6      447.00      461.90      5.08 o 
   2   2   6     2513.65     2688.79     30.32 o 
   3   2   6        2.63        0.65      0.56 o 
   4   2   6      151.37      166.77      3.57 o 
   5   2   6       41.33       43.09      2.02 o 
   6   2   6       21.92       25.70      1.74 o 
   7   2   6        0.31        0.47      1.60 o 
   8   2   6       14.74       14.08      2.60 o 
   9   2   6        0.31        0.10      2.15 o 
  10   2   6       81.58       86.87      6.06 o 
 -10   3   6       31.48       26.77      5.02 o 
  -9   3   6       42.89       39.40      4.50 o 
  -8   3   6        5.35        6.16      2.69 o 
  -7   3   6        4.61        3.73      1.62 o 
  -6   3   6       58.37       50.38      2.88 o 
  -5   3   6       36.90       43.57      1.86 o 
  -4   3   6      149.45      162.62      3.20 o 
  -3   3   6      354.35      389.40      8.07 o 
  -2   3   6      632.85      658.23      9.18 o 
  -1   3   6      454.08      479.44      6.95 o 
   0   3   6     1446.63     1685.93     23.82 o 
   1   3   6      238.87      261.64      3.90 o 
   2   3   6       25.14       41.33      1.33 o 
   3   3   6      436.97      446.76      7.51 o 
   4   3   6       25.74       27.50      1.67 o 
   5   3   6      671.61      701.55     10.70 o 
   6   3   6       19.49       17.67      1.66 o 
   7   3   6      138.90      142.34      5.78 o 
   8   3   6      126.30      134.39      6.72 o 
   9   3   6       23.36       24.55      3.21 o 
  10   3   6       21.18       17.36      5.18 o 
 -10   4   6       39.84       38.44      8.91 o 
  -9   4   6       68.45       70.17      6.87 o 
  -8   4   6        1.35        2.20      2.46 o 
  -7   4   6       58.11       53.99      3.45 o 
  -6   4   6       27.52       33.05      3.35 o 
  -5   4   6       94.98       85.33      3.67 o 
  -4   4   6       10.61        9.82      1.04 o 
  -3   4   6       52.86       53.34      1.85 o 
  -2   4   6       14.24       18.64      1.50 o 
  -1   4   6        4.03        6.80      0.62 o 
   0   4   6       30.74       27.13      1.05 o 
   1   4   6       19.09       14.19      0.72 o 
   2   4   6        1.39        0.17      0.48 o 
   3   4   6        7.50        7.41      0.92 o 
   4   4   6       59.32       51.47      2.31 o 
   5   4   6      268.53      269.82      5.62 o 
   6   4   6       39.62       37.05      2.76 o 
   7   4   6      545.39      539.48     12.72 o 
   8   4   6       22.29       23.49      2.93 o 
   9   4   6      164.92      167.33      6.71 o 
  -9   5   6        6.71        1.74      3.59 o 
  -8   5   6       14.43       11.82      3.29 o 
  -7   5   6       15.78       15.14      2.47 o 
  -6   5   6       11.56       11.73      1.84 o 
  -5   5   6       37.58       30.68      1.83 o 
  -4   5   6       29.07       26.98      1.87 o 
  -3   5   6        2.42        0.74      0.76 o 
  -2   5   6       38.27       44.13      1.38 o 
  -1   5   6       36.93       41.20      1.55 o 
   0   5   6       68.75       77.55      1.81 o 
   1   5   6        0.81        0.27      0.48 o 
   2   5   6       58.77       57.42      2.03 o 
   3   5   6      298.49      273.53      5.05 o 
   4   5   6      126.89      127.71      3.41 o 
   5   5   6       75.35       75.06      3.19 o 
   6   5   6        5.01        4.43      1.52 o 
   7   5   6       28.99       28.11      2.65 o 
   8   5   6        1.21        0.81      2.58 o 
   9   5   6        8.15        3.04      3.36 o 
  -9   6   6        3.10       -0.29      6.70 o 
  -8   6   6        0.29        0.19      3.39 o 
  -7   6   6       48.99       55.54      4.59 o 
  -6   6   6        4.25        1.63      1.89 o 
  -5   6   6        1.37        1.26      1.20 o 
  -4   6   6      413.89      399.63     14.35 o 
  -3   6   6       75.87       49.97      3.65 o 
  -2   6   6      142.41      150.22      3.86 o 
  -1   6   6       63.24       90.36      3.29 o 
   0   6   6      423.67      421.75      6.44 o 
   1   6   6      477.39      480.54      7.43 o 
   2   6   6      231.17      224.47      4.02 o 
   3   6   6       37.55       39.08      1.94 o 
   4   6   6       38.21       35.82      2.53 o 
   5   6   6       10.07        7.73      2.15 o 
   6   6   6       10.87        6.24      2.22 o 
   7   6   6       76.17       92.51      4.98 o 
   8   6   6       14.68       10.81      3.44 o 
  -8   7   6       29.15       33.03      5.82 o 
  -7   7   6        0.07        2.48      2.98 o 
  -6   7   6      145.70      152.63      6.27 o 
  -5   7   6       15.55       11.17      3.17 o 
  -4   7   6       15.64        8.61      1.72 o 
  -3   7   6       87.38       87.40      3.94 o 
  -2   7   6     1078.31     1004.61     16.14 o 
  -1   7   6      586.17      534.25     10.62 o 
   0   7   6      128.81      122.46      3.52 o 
   1   7   6      234.92      203.38      4.71 o 
   2   7   6      254.56      247.33      5.52 o 
   3   7   6      104.96      102.60      6.01 o 
   4   7   6        3.58        2.27      1.54 o 
   5   7   6      271.59      288.13      9.23 o 
   6   7   6       35.81       40.94      3.58 o 
   7   7   6      147.86      156.62      6.54 o 
  -7   8   6       43.04       41.55      6.03 o 
  -6   8   6       13.24        3.99      3.40 o 
  -5   8   6       29.45       29.33      3.60 o 
  -4   8   6      380.27      355.01     10.70 o 
  -3   8   6       46.75       43.48      5.21 o 
  -2   8   6        1.24        0.96      1.64 o 
  -1   8   6       22.01       17.94      2.79 o 
   0   8   6      185.70      175.00      9.28 o 
   1   8   6       17.96       24.17      2.86 o 
   2   8   6       10.72       12.03      2.45 o 
   3   8   6        5.27       10.32      2.50 o 
   4   8   6       55.01       49.06      4.23 o 
   5   8   6        8.67        1.95      2.68 o 
   6   8   6       24.89       19.29      4.42 o 
  -6   9   6       63.77       50.82      6.15 o 
  -5   9   6       62.43       71.12      5.45 o 
  -4   9   6        0.13       -0.02      2.75 o 
  -3   9   6       12.23       11.36      2.66 o 
  -2   9   6        1.65       -1.95      1.95 o 
  -1   9   6       36.96       40.05      3.99 o 
   0   9   6        5.35        5.15      2.81 o 
   1   9   6       17.73       18.57      3.14 o 
   2   9   6       94.42      108.92      6.01 o 
   3   9   6        8.27        3.91      2.76 o 
   4   9   6      137.81      140.82      8.71 o 
   5   9   6        6.17        3.71      3.46 o 
  -5  10   6       12.69       11.36      9.37 o 
  -4  10   6      182.08      186.08     10.42 o 
  -3  10   6      124.45      129.81      7.00 o 
  -2  10   6       13.64       14.60      3.62 o 
  -1  10   6      101.54       96.94      5.42 o 
   0  10   6      108.65      110.48      9.04 o 
   1  10   6        0.06       -1.23      3.04 o 
   2  10   6        0.32       -0.01      3.00 o 
   3  10   6        0.01        0.94      4.11 o 
   4  10   6       16.19       20.24      8.64 o 
   0  11   6       81.84       65.00     12.03 o 
   1  11   6       87.12       73.47     12.43 o 
  -9   0   7      470.76      489.15     18.08 o 
  -7   0   7      211.69      220.73      9.64 o 
  -5   0   7       26.66       25.68      2.43 o 
  -3   0   7      168.33      177.81      5.61 o 
  -1   0   7      679.82      744.71     13.36 o 
   1   0   7      787.96      874.23     13.82 o 
   3   0   7       40.51       50.03      2.83 o 
   5   0   7      323.42      346.92      7.37 o 
   7   0   7      636.87      643.01     20.36 o 
   9   0   7      147.63      146.67      9.91 o 
 -10   1   7       25.04       26.80      4.23 o 
  -9   1   7        4.05        1.38      2.58 o 
  -8   1   7        8.44        7.19      2.39 o 
  -7   1   7       95.67       90.38      3.74 o 
  -6   1   7        0.89        2.17      0.98 o 
  -5   1   7       33.10       31.85      1.43 o 
  -4   1   7      426.89      443.68      6.66 o 
  -3   1   7       86.55      101.02      3.01 o 
  -2   1   7      729.76      766.64      8.61 o 
  -1   1   7      698.54      777.02     10.63 o 
   0   1   7       15.61       14.40      0.88 o 
   1   1   7      146.21      164.31      2.52 o 
   2   1   7       50.21       55.39      2.24 o 
   3   1   7      263.98      305.23      5.35 o 
   4   1   7      204.11      212.96      4.72 o 
   5   1   7      258.05      284.37      4.93 o 
   6   1   7      150.98      155.11      3.07 o 
   7   1   7        1.61        0.88      1.52 o 
   8   1   7        0.03        0.11      1.81 o 
   9   1   7       88.29       84.62      5.60 o 
  10   1   7        1.78        0.56      3.43 o 
 -10   2   7       32.65       29.15      4.64 o 
  -9   2   7       52.40       58.03      5.11 o 
  -8   2   7        2.67        2.98      2.83 o 
  -7   2   7       39.66       38.55      2.80 o 
  -6   2   7      552.78      566.50     11.22 o 
  -5   2   7      116.37      117.82      3.38 o 
  -4   2   7      644.46      670.04      9.67 o 
  -3   2   7      296.04      330.08      4.78 o 
  -2   2   7       74.93       76.88      1.34 o 
  -1   2   7      112.49      130.04      2.46 o 
   0   2   7       34.67       52.52      1.49 o 
   1   2   7     2621.29     2848.32     31.15 o 
   2   2   7     1153.36     1277.30     15.30 o 
   3   2   7     1569.02     1702.75     22.53 o 
   4   2   7      251.39      252.13      4.75 o 
   5   2   7       55.74       58.67      2.63 o 
   6   2   7       13.97       14.21      1.64 o 
   7   2   7       21.26       16.11      2.85 o 
   8   2   7        0.71       -0.49      1.78 o 
   9   2   7        2.40        2.59      2.20 o 
  10   2   7       73.43       56.69      5.97 o 
 -10   3   7        0.23       -0.47      4.04 o 
  -9   3   7        2.67       -0.76      2.83 o 
  -8   3   7      211.41      221.34     13.73 o 
  -7   3   7       10.21        9.67      1.84 o 
  -6   3   7       55.19       54.35      4.27 o 
  -5   3   7        0.07       -0.41      0.74 o 
  -4   3   7      275.37      291.22      4.84 o 
  -3   3   7      157.31      175.56      3.24 o 
  -2   3   7        0.07        0.52      0.48 o 
  -1   3   7     1056.96     1154.55     16.83 o 
   0   3   7     1827.79     1888.37     24.59 o 
   1   3   7      215.34      218.20      3.58 o 
   2   3   7      414.22      422.17      6.42 o 
   3   3   7      163.29      177.99      3.82 o 
   4   3   7        1.21        3.34      0.88 o 
   5   3   7      466.62      478.25      8.15 o 
   6   3   7       99.71      105.57      4.17 o 
   7   3   7      210.40      211.61      5.53 o 
   8   3   7      171.71      181.38      6.35 o 
   9   3   7        1.96        1.75      2.37 o 
  10   3   7       19.49       27.26      5.96 o 
 -10   4   7       39.96       32.69      6.66 o 
  -9   4   7        0.26       -0.61      3.06 o 
  -8   4   7        1.70        0.74      2.64 o 
  -7   4   7        4.73        5.48      1.95 o 
  -6   4   7       62.01       56.74      2.92 o 
  -5   4   7       78.77       89.13      2.87 o 
  -4   4   7        9.57        4.52      0.89 o 
  -3   4   7      394.30      423.98      7.58 o 
  -2   4   7      259.85      256.71      4.77 o 
  -1   4   7      354.12      352.00      5.58 o 
   0   4   7      178.19      184.80      3.32 o 
   1   4   7       37.93       29.51      0.98 o 
   2   4   7       51.70       44.52      1.63 o 
   3   4   7        2.74        2.33      0.76 o 
   4   4   7        0.06        1.77      0.89 o 
   5   4   7        6.94        5.93      2.03 o 
   6   4   7       28.35       24.29      2.03 o 
   7   4   7       80.11       88.68      3.94 o 
   8   4   7        9.79        7.86      2.28 o 
   9   4   7      106.59       97.44      5.48 o 
  -9   5   7        6.48        3.17      4.01 o 
  -8   5   7        6.36        3.28      2.85 o 
  -7   5   7       87.71       85.54      5.25 o 
  -6   5   7       13.71       13.07      1.92 o 
  -5   5   7      126.77      109.04      3.15 o 
  -4   5   7        1.48        0.35      1.09 o 
  -3   5   7       92.21       82.53      2.76 o 
  -2   5   7      130.69      114.52      2.85 o 
  -1   5   7        8.26        9.36      0.67 o 
   0   5   7        6.88        7.22      0.83 o 
   1   5   7       46.65       43.33      1.28 o 
   2   5   7      250.46      254.39      4.61 o 
   3   5   7       53.44       57.23      2.76 o 
   4   5   7       23.39       22.75      1.77 o 
   5   5   7        0.14       -1.16      1.16 o 
   6   5   7        1.09       -0.24      1.35 o 
   7   5   7        0.56        0.27      1.69 o 
   8   5   7       15.18        9.77      2.98 o 
   9   5   7       71.15       85.71      8.42 o 
  -9   6   7       25.36       22.38      9.16 o 
  -8   6   7       89.73       71.89      8.70 o 
  -7   6   7       33.22       30.05      3.76 o 
  -6   6   7       79.56       76.32      4.40 o 
  -5   6   7       13.17        8.93      2.51 o 
  -4   6   7       12.71       11.21      1.62 o 
  -3   6   7      311.40      241.76      5.33 o 
  -2   6   7       42.88       38.54      2.64 o 
  -1   6   7      525.19      456.61      8.52 o 
   0   6   7      745.25      684.60      9.29 o 
   1   6   7      138.36      147.93      2.92 o 
   2   6   7      192.00      169.95      5.50 o 
   3   6   7        6.87        9.27      1.24 o 
   4   6   7       46.75       50.10      3.20 o 
   5   6   7       32.74       40.83      3.05 o 
   6   6   7       14.14       14.84      2.45 o 
   7   6   7        4.43        5.78      2.48 o 
   8   6   7        1.37        1.54      2.91 o 
  -8   7   7       34.81       44.47     12.71 o 
  -7   7   7        4.63        1.78      3.31 o 
  -6   7   7       11.47       12.29      2.73 o 
  -5   7   7      178.10      167.93      7.32 o 
  -4   7   7       73.86       78.39      3.37 o 
  -3   7   7      123.45      129.96      4.14 o 
  -2   7   7      523.58      484.43      9.01 o 
  -1   7   7       87.03       57.67      2.97 o 
   0   7   7      330.68      310.45      7.09 o 
   1   7   7      138.95      109.69      4.97 o 
   2   7   7        7.40        6.30      1.94 o 
   3   7   7       21.45       20.62      2.05 o 
   4   7   7        0.09       -1.31      1.57 o 
   5   7   7        3.36        5.16      2.16 o 
   6   7   7       11.94        8.08      2.58 o 
   7   7   7       38.91       34.28      4.40 o 
  -7   8   7        6.58        3.50      5.16 o 
  -6   8   7      556.78      602.87     16.42 o 
  -5   8   7       43.02       45.20      4.25 o 
  -4   8   7      157.73      153.04      5.65 o 
  -3   8   7        1.92       -0.30      1.68 o 
  -2   8   7       21.94       19.80      2.43 o 
  -1   8   7        0.41        0.29      1.75 o 
   0   8   7        1.72        2.21      2.72 o 
   1   8   7      260.38      250.40      7.82 o 
   2   8   7      138.06      130.59      6.01 o 
   3   8   7      184.52      178.69      8.36 o 
   4   8   7      219.92      249.05      8.50 o 
   5   8   7        2.76        2.02      2.99 o 
   6   8   7       19.49       22.11      4.35 o 
   7   8   7       17.82        6.26     10.01 o 
  -6   9   7        0.51       -0.27      4.13 o 
  -5   9   7      109.43      107.52      7.47 o 
  -4   9   7       24.95       36.56      4.16 o 
  -3   9   7       66.92       66.17      4.38 o 
  -2   9   7       26.22       25.47      3.05 o 
  -1   9   7       30.10       33.19      3.69 o 
   0   9   7       48.82       56.79      4.51 o 
   1   9   7        9.09        2.28      2.34 o 
   2   9   7      207.83      232.35      8.47 o 
   3   9   7        2.19        4.22      2.71 o 
   4   9   7       12.14        6.94      3.25 o 
   5   9   7        0.10        6.08      5.40 o 
  -5  10   7       22.45       16.72     10.49 o 
  -4  10   7        3.16        3.25      4.56 o 
  -3  10   7      194.43      192.88      8.32 o 
  -2  10   7       65.07       67.97      7.48 o 
  -1  10   7      215.61      237.93      7.98 o 
   0  10   7      167.95      183.58      8.29 o 
   1  10   7        0.02       -2.78      2.78 o 
   2  10   7        1.20        3.18      3.11 o 
   3  10   7       20.53       18.64      6.23 o 
   4  10   7        0.92       -0.88      7.36 o 
  -1  11   7      131.90      136.28     15.52 o 
   0  11   7        0.45       -3.30      8.05 o 
   1  11   7      252.84      262.80     20.04 o 
 -10   0   8        2.72        4.29      4.88 o 
  -8   0   8        1.49        3.42      2.90 o 
  -6   0   8        1.05       -0.68      2.13 o 
  -4   0   8      518.76      582.16     19.49 o 
  -2   0   8      405.04      429.74     10.65 o 
   0   0   8     1706.34     1898.88     37.18 o 
   2   0   8     1216.15     1301.94     29.78 o 
   4   0   8       22.57       28.15      2.93 o 
   6   0   8      515.77      550.42     13.83 o 
   8   0   8      370.12      397.83     22.18 o 
  10   0   8       56.56       51.26     10.04 o 
 -10   1   8       20.03       22.18      4.28 o 
  -9   1   8       53.90       52.83      4.70 o 
  -8   1   8        7.01        5.13      2.40 o 
  -7   1   8      341.24      337.37     10.41 o 
  -6   1   8      102.19      105.73      4.33 o 
  -5   1   8      392.44      419.97      7.59 o 
  -4   1   8      183.88      170.89      3.56 o 
  -3   1   8      330.67      320.44      5.49 o 
  -2   1   8      678.36      765.88      9.79 o 
  -1   1   8       87.00       78.67      1.41 o 
   0   1   8     1417.60     1528.92     17.14 o 
   1   1   8       23.55       23.28      0.85 o 
   2   1   8      348.06      387.40      5.48 o 
   3   1   8       58.33       56.61      1.59 o 
   4   1   8      741.25      781.35     12.89 o 
   5   1   8       36.05       35.67      1.58 o 
   6   1   8       17.13       17.00      1.52 o 
   7   1   8       69.66       70.37      4.25 o 
   8   1   8       48.80       57.12      4.24 o 
   9   1   8       68.46       65.94      6.25 o 
  10   1   8       46.41       69.86     11.69 o 
 -10   2   8        3.52        7.09      4.32 o 
  -9   2   8      150.40      146.44      7.45 o 
  -8   2   8        7.38        4.88      2.48 o 
  -7   2   8      118.94      132.26      5.92 o 
  -6   2   8       13.23       11.50      2.05 o 
  -5   2   8       52.04       53.24      1.87 o 
  -4   2   8        1.32        2.72      0.65 o 
  -3   2   8       41.85       41.79      1.61 o 
  -2   2   8        3.45        1.76      0.44 o 
  -1   2   8       36.22       28.99      1.89 o 
   0   2   8     1424.34     1575.92     21.48 o 
   1   2   8       18.02       24.07      1.13 o 
   2   2   8     2102.49     2221.57     30.11 o 
   3   2   8      247.35      249.04      4.20 o 
   4   2   8       11.73       13.86      1.15 o 
   5   2   8        0.60        0.89      0.84 o 
   6   2   8       27.90       29.83      2.34 o 
   7   2   8       53.97       54.11      4.57 o 
   8   2   8       38.71       41.43      3.77 o 
   9   2   8        0.16       -1.75      2.15 o 
  10   2   8       56.91       49.16      9.16 o 
 -10   3   8        2.54        1.03      4.79 o 
  -9   3   8        5.99        3.78      4.05 o 
  -8   3   8        3.10        3.09      2.55 o 
  -7   3   8        0.01       -1.75      1.75 o 
  -6   3   8       27.92       30.27      2.35 o 
  -5   3   8       42.61       46.55      2.20 o 
  -4   3   8      378.68      411.62      6.70 o 
  -3   3   8      298.04      306.21      4.50 o 
  -2   3   8      331.93      385.35      5.84 o 
  -1   3   8       42.89       38.84      1.37 o 
   0   3   8       12.30       15.47      1.03 o 
   1   3   8      334.27      333.08      4.80 o 
   2   3   8       19.19       19.31      1.60 o 
   3   3   8        4.67        2.74      0.83 o 
   4   3   8       17.31       18.01      1.45 o 
   5   3   8      131.08      129.44      3.83 o 
   6   3   8       16.51       17.69      1.67 o 
   7   3   8        0.42        1.55      1.49 o 
   8   3   8        7.82        6.37      2.27 o 
   9   3   8       20.45       18.65      3.04 o 
 -10   4   8        4.96        1.93      9.10 o 
  -9   4   8        2.33        1.32      3.36 o 
  -8   4   8       67.67       59.42      4.90 o 
  -7   4   8       13.95       10.56      3.24 o 
  -6   4   8      615.29      630.03     11.64 o 
  -5   4   8       73.31       72.77      2.65 o 
  -4   4   8       28.71       27.38      1.56 o 
  -3   4   8        1.10        1.17      0.62 o 
  -2   4   8      466.25      478.45      7.85 o 
  -1   4   8      226.65      236.84      4.13 o 
   0   4   8       39.70       42.02      1.74 o 
   1   4   8       55.27       43.84      2.77 o 
   2   4   8      634.20      641.86      8.75 o 
   3   4   8       26.87       30.54      1.62 o 
   4   4   8       12.10       11.85      1.33 o 
   5   4   8        4.60        3.28      1.47 o 
   6   4   8       31.22       27.71      2.14 o 
   7   4   8       14.72       12.62      2.05 o 
   8   4   8        2.43        2.22      2.07 o 
   9   4   8        4.48        3.31      2.62 o 
  -9   5   8        0.65        0.93      3.83 o 
  -8   5   8      117.19      107.74     10.32 o 
  -7   5   8        5.31        0.30      2.37 o 
  -6   5   8      104.06      100.51      4.06 o 
  -5   5   8       24.66       21.92      2.13 o 
  -4   5   8      890.95      839.48     13.53 o 
  -3   5   8       31.45       28.95      1.82 o 
  -2   5   8       36.16       43.01      1.48 o 
  -1   5   8       17.24       18.01      1.21 o 
   0   5   8     1279.86     1299.51     17.71 o 
   1   5   8        0.30        0.32      0.64 o 
   2   5   8       11.09       13.70      1.17 o 
   3   5   8      139.88      128.40      3.28 o 
   4   5   8      184.42      169.65      4.31 o 
   5   5   8      112.47      113.30      3.84 o 
   6   5   8       30.94       34.00      2.49 o 
   7   5   8        4.70        0.67      1.80 o 
   8   5   8      122.38      126.70      6.56 o 
   9   5   8        0.82        2.25      7.31 o 
  -8   6   8       25.14       20.05      4.74 o 
  -7   6   8       11.87        9.48      3.07 o 
  -6   6   8      142.69      140.08      5.87 o 
  -5   6   8       37.00       33.60      3.31 o 
  -4   6   8       13.64       13.61      1.56 o 
  -3   6   8       44.51       31.95      2.02 o 
  -2   6   8      138.18      122.05      3.84 o 
  -1   6   8        2.56        1.16      1.10 o 
   0   6   8      298.05      291.60      5.11 o 
   1   6   8      148.86      148.23      3.36 o 
   2   6   8     1207.02     1120.25     15.78 o 
   3   6   8      157.29      147.36      4.44 o 
   4   6   8      149.84      150.94      4.93 o 
   5   6   8       91.70       96.60      4.30 o 
   6   6   8        8.14        7.50      2.33 o 
   7   6   8      203.12      201.65      7.01 o 
   8   6   8       15.98       12.80      4.68 o 
  -7   7   8        2.97        1.21      3.20 o 
  -6   7   8       43.33       38.37      3.68 o 
  -5   7   8        0.05        0.35      1.78 o 
  -4   7   8      112.97      110.53      3.94 o 
  -3   7   8       28.34       20.76      1.97 o 
  -2   7   8      240.62      238.72      6.49 o 
  -1   7   8        6.64        4.76      1.90 o 
   0   7   8      259.04      224.47      8.20 o 
   1   7   8        9.60        6.42      2.59 o 
   2   7   8        7.09        7.01      2.01 o 
   3   7   8       11.66       10.14      2.33 o 
   4   7   8      222.56      229.42      8.84 o 
   5   7   8       37.45       36.35      3.75 o 
   6   7   8      237.34      276.21      9.01 o 
   7   7   8       16.18       16.82      3.77 o 
   8   7   8       45.93       51.38     11.83 o 
  -7   8   8       15.61       18.03      6.06 o 
  -6   8   8       56.79       45.31      5.13 o 
  -5   8   8        3.39        6.89      2.82 o 
  -4   8   8       45.05       50.88      3.62 o 
  -3   8   8        0.74        1.87      2.19 o 
  -2   8   8       23.08       15.40      2.27 o 
  -1   8   8       18.57       16.97      2.67 o 
   0   8   8       26.92       21.30      4.24 o 
   1   8   8        0.85       -0.40      1.72 o 
   2   8   8       20.95       21.55      4.41 o 
   3   8   8        3.13        1.86      2.11 o 
   4   8   8       75.42       85.23      5.54 o 
   5   8   8        3.15        7.20      3.40 o 
   6   8   8        8.68        9.40      3.84 o 
   7   8   8        7.59        8.56     10.69 o 
  -6   9   8       55.41       72.75     11.07 o 
  -5   9   8       76.04       54.36      5.76 o 
  -4   9   8       71.93       87.48      5.95 o 
  -3   9   8       12.77       15.25      2.90 o 
  -2   9   8       36.89       31.42      3.24 o 
  -1   9   8        6.33        5.86      2.74 o 
   0   9   8        5.67        8.50      2.86 o 
   1   9   8       15.10       14.11      3.53 o 
   2   9   8       18.76       24.75      3.45 o 
   3   9   8        4.51        1.50      2.87 o 
   4   9   8        4.54        1.92      3.06 o 
   5   9   8       11.17        3.36      5.54 o 
  -4  10   8        6.31        8.49      4.75 o 
  -3  10   8      159.18      171.17      8.22 o 
  -2  10   8      119.68      140.19      6.48 o 
  -1  10   8       11.61       10.78      3.11 o 
   0  10   8       62.69       53.19      5.09 o 
   1  10   8       12.90       15.27      3.75 o 
   2  10   8       33.80       42.45      4.83 o 
   3  10   8        0.64        1.28      5.19 o 
  -1  11   8      133.68      174.12     17.34 o 
   0  11   8       26.01       33.89     10.83 o 
  -9   0   9       19.04       16.69      4.78 o 
  -7   0   9       43.60       48.93      7.05 o 
  -5   0   9        0.00       -2.38      2.38 o 
  -3   0   9     1688.05     1867.74     41.36 o 
  -1   0   9     5162.53     5730.84    102.71 o 
   1   0   9       32.36       36.88      2.23 o 
   3   0   9      933.22      982.67     27.52 o 
   5   0   9      121.53      134.71      6.43 o 
   7   0   9        5.11        5.72      3.72 o 
   9   0   9      118.22      127.83     13.65 o 
 -10   1   9       56.58       48.13      5.13 o 
  -9   1   9        3.87        4.67      2.92 o 
  -8   1   9       76.29       96.71      8.29 o 
  -7   1   9       23.88       23.80      2.79 o 
  -6   1   9       43.23       41.33      2.06 o 
  -5   1   9      627.70      687.13     11.89 o 
  -4   1   9       77.44       76.38      2.23 o 
  -3   1   9     1259.11     1425.28     20.58 o 
  -2   1   9      677.65      750.36      8.99 o 
  -1   1   9       52.56       59.09      1.57 o 
   0   1   9      114.68      134.01      2.07 o 
   1   1   9     2497.48     2823.28     34.97 o 
   2   1   9       28.94       26.43      1.29 o 
   3   1   9      305.52      353.11      6.95 o 
   4   1   9      260.97      246.01      5.59 o 
   5   1   9       41.49       44.70      2.73 o 
   6   1   9      232.57      233.24      5.91 o 
   7   1   9        5.13        2.42      1.67 o 
   8   1   9       37.63       43.17      3.90 o 
   9   1   9       40.11       44.48      4.37 o 
 -10   2   9       24.80       25.93      5.49 o 
  -9   2   9       17.19       16.68      3.72 o 
  -8   2   9       78.23       72.47      6.73 o 
  -7   2   9      118.89      122.75      5.77 o 
  -6   2   9      212.11      211.47      5.51 o 
  -5   2   9      242.13      260.85      5.27 o 
  -4   2   9      104.16      105.87      2.41 o 
  -3   2   9       14.26       11.00      0.71 o 
  -2   2   9       91.36       84.02      1.76 o 
  -1   2   9       89.27      138.48      2.33 o 
   0   2   9      940.86      963.88     12.10 o 
   1   2   9       52.30       47.65      1.67 o 
   2   2   9      196.98      198.30      4.70 o 
   3   2   9      818.80      903.84     12.95 o 
   4   2   9      110.08      108.79      2.38 o 
   5   2   9      186.01      203.23      4.55 o 
   6   2   9        0.69        0.89      1.21 o 
   7   2   9       29.35       28.20      2.92 o 
   8   2   9        5.61        2.67      2.89 o 
   9   2   9       61.20       59.43      4.95 o 
 -10   3   9        0.68       -0.71      5.00 o 
  -9   3   9       94.94       95.62      6.38 o 
  -8   3   9        7.30        6.31      2.60 o 
  -7   3   9      109.79      108.98      5.53 o 
  -6   3   9      209.56      216.20      5.35 o 
  -5   3   9       53.68       56.98      2.59 o 
  -4   3   9      533.87      525.92      7.22 o 
  -3   3   9       94.97       79.46      1.80 o 
  -2   3   9       26.60       25.38      1.16 o 
  -1   3   9      285.80      303.12      6.12 o 
   0   3   9      240.28      229.74      4.20 o 
   1   3   9       84.34      124.53      2.42 o 
   2   3   9      345.90      360.15      5.68 o 
   3   3   9        0.02       -0.20      0.69 o 
   4   3   9      259.61      268.15      5.48 o 
   5   3   9      104.24      104.19      3.34 o 
   6   3   9       11.91       13.47      1.75 o 
   7   3   9      324.07      333.32      7.40 o 
   8   3   9       23.07       18.12      2.68 o 
   9   3   9       80.43       81.55      5.06 o 
  -9   4   9        0.80        0.46      3.43 o 
  -8   4   9       29.36       17.48      3.40 o 
  -7   4   9       22.24       19.92      3.08 o 
  -6   4   9       52.31       50.92      2.85 o 
  -5   4   9       34.02       32.58      2.09 o 
  -4   4   9       52.08       50.95      1.95 o 
  -3   4   9      180.41      190.99      3.36 o 
  -2   4   9       56.48       57.34      3.12 o 
  -1   4   9        2.76        0.13      0.49 o 
   0   4   9      507.00      510.61      8.42 o 
   1   4   9       18.94       15.97      1.13 o 
   2   4   9      716.14      700.71      9.48 o 
   3   4   9       66.52       72.91      2.86 o 
   4   4   9        1.35        1.44      0.94 o 
   5   4   9        7.19        2.73      1.22 o 
   6   4   9       71.80       76.01      5.27 o 
   7   4   9       36.19       34.08      2.82 o 
   8   4   9        3.82        4.47      2.29 o 
   9   4   9       35.94       24.71      4.25 o 
  -9   5   9       16.49       19.50      5.13 o 
  -8   5   9       19.00       16.70      4.21 o 
  -7   5   9       25.23       24.26      4.02 o 
  -6   5   9       14.23       10.85      1.93 o 
  -5   5   9      186.42      176.53      4.03 o 
  -4   5   9        6.77        5.60      1.39 o 
  -3   5   9        3.80        0.41      0.88 o 
  -2   5   9      103.07      110.68      2.75 o 
  -1   5   9        0.19        0.26      0.69 o 
   0   5   9        1.57        1.52      0.83 o 
   1   5   9      291.73      290.70      5.05 o 
   2   5   9      277.64      247.08      4.67 o 
   3   5   9      118.61      124.76      3.33 o 
   4   5   9      343.03      310.92      6.40 o 
   5   5   9        8.43        8.23      1.60 o 
   6   5   9       35.22       26.71      2.40 o 
   7   5   9        0.19       -0.36      1.80 o 
   8   5   9        3.33        5.63      2.96 o 
   9   5   9       14.60       19.68      8.64 o 
  -8   6   9      107.65       99.05     12.45 o 
  -7   6   9       48.79       47.25      4.88 o 
  -6   6   9        0.35       -1.74      1.74 o 
  -5   6   9       24.68       25.07      2.46 o 
  -4   6   9        0.18        0.23      1.14 o 
  -3   6   9        3.71        2.84      1.09 o 
  -2   6   9       93.14       83.22      2.71 o 
  -1   6   9       50.45       45.68      1.96 o 
   0   6   9       12.88        6.17      1.10 o 
   1   6   9      137.02      125.14      3.53 o 
   2   6   9       90.18      112.26      5.84 o 
   3   6   9      216.99      207.74      4.51 o 
   4   6   9      163.07      165.01      5.15 o 
   5   6   9      273.40      282.40      8.10 o 
   6   6   9      162.72      166.94      6.02 o 
   7   6   9      110.18      110.89      6.76 o 
   8   6   9      125.93      136.86      8.49 o 
  -7   7   9       20.40       12.65      3.58 o 
  -6   7   9       14.51       15.51      2.92 o 
  -5   7   9       31.02       35.17      3.39 o 
  -4   7   9       93.09       83.41      3.99 o 
  -3   7   9       78.31       69.09      3.68 o 
  -2   7   9        0.49       -1.51      1.51 o 
  -1   7   9      135.18      119.53      7.63 o 
   0   7   9       29.37       23.59      3.25 o 
   1   7   9       18.60       11.56      2.18 o 
   2   7   9        2.57        2.81      1.83 o 
   3   7   9        7.89        9.57      1.97 o 
   4   7   9       16.10       11.72      2.33 o 
   5   7   9        7.54        9.88      2.71 o 
   6   7   9        0.03        0.91      2.76 o 
   7   7   9       87.29       66.50      6.88 o 
  -7   8   9       33.32       39.24     11.54 o 
  -6   8   9      215.33      217.11      9.32 o 
  -5   8   9       25.61       20.59      3.88 o 
  -4   8   9        6.66        3.98      2.16 o 
  -3   8   9      177.64      166.85      5.91 o 
  -2   8   9       60.45       68.35      3.93 o 
  -1   8   9        1.03        0.89      1.88 o 
   0   8   9      187.15      161.60      9.61 o 
   1   8   9        0.80       -1.12      1.81 o 
   2   8   9       11.60        3.77      2.19 o 
   3   8   9      111.03      116.63      6.13 o 
   4   8   9       28.04       27.17      4.88 o 
   5   8   9       28.42       36.89      4.93 o 
   6   8   9        8.25        6.55      4.19 o 
   7   8   9       10.02        5.60     10.78 o 
  -5   9   9       17.17       18.46      4.49 o 
  -4   9   9       14.59       18.41      4.08 o 
  -3   9   9       21.60       27.72      3.37 o 
  -2   9   9        1.80        1.50      2.28 o 
  -1   9   9        4.70        5.81      2.62 o 
   0   9   9      120.92      139.73      7.04 o 
   1   9   9       13.58       11.71      3.52 o 
   2   9   9      144.70      147.77     12.12 o 
   3   9   9       25.04       26.61      3.89 o 
   4   9   9        3.79        2.06      3.00 o 
   5   9   9        0.21        1.96      5.17 o 
  -4  10   9       80.85       86.38     13.26 o 
  -3  10   9       35.83       37.39      4.30 o 
  -2  10   9       22.20       22.45      4.05 o 
  -1  10   9       15.57       21.67      3.55 o 
   0  10   9       23.49       26.91      4.17 o 
   1  10   9       47.42       47.17      6.30 o 
   2  10   9       71.11       78.74      9.31 o 
   3  10   9       22.00       24.31      8.79 o 
 -10   0  10      176.70      170.27     11.49 o 
  -8   0  10      227.16      224.19     10.66 o 
  -6   0  10        2.30        1.45      2.76 o 
  -4   0  10      336.84      340.74     20.30 o 
  -2   0  10      189.72      204.56      4.65 o 
   0   0  10     3446.86     3745.48     78.26 o 
   2   0  10       52.94       66.73      3.13 o 
   4   0  10       13.16       17.43      4.30 o 
   6   0  10      603.34      601.82     14.83 o 
   8   0  10      243.99      238.54     11.50 o 
 -10   1  10        0.41       -0.26      3.47 o 
  -9   1  10       13.03        7.96      3.10 o 
  -8   1  10      195.14      214.27      9.40 o 
  -7   1  10      193.33      206.60     10.07 o 
  -6   1  10      451.64      459.17     10.56 o 
  -5   1  10      190.29      200.31      5.61 o 
  -4   1  10        3.69        5.05      1.06 o 
  -3   1  10       69.92       83.53      3.15 o 
  -2   1  10      290.31      293.22      4.25 o 
  -1   1  10      763.98      847.17     12.57 o 
   0   1  10      141.64      133.29      2.23 o 
   1   1  10     1232.71     1338.55     17.12 o 
   2   1  10      285.20      295.88      5.20 o 
   3   1  10        7.96        9.75      1.03 o 
   4   1  10      168.89      160.21      4.23 o 
   5   1  10       28.35       29.26      2.01 o 
   6   1  10       91.45       93.95      3.54 o 
   7   1  10        0.77        0.78      1.65 o 
   8   1  10       87.99       95.92      5.55 o 
   9   1  10       19.53       19.69      3.53 o 
 -10   2  10       35.45       29.82      5.19 o 
  -9   2  10      326.56      352.54     16.64 o 
  -8   2  10        0.86        2.58      2.48 o 
  -7   2  10      171.20      191.83      7.09 o 
  -6   2  10      298.51      306.53      8.25 o 
  -5   2  10        1.99        1.30      0.92 o 
  -4   2  10      278.87      295.97      5.58 o 
  -3   2  10       25.54       24.57      1.02 o 
  -2   2  10        6.58        2.96      0.51 o 
  -1   2  10        0.74        0.69      0.39 o 
   0   2  10       23.97       34.47      1.19 o 
   1   2  10      291.13      308.07      5.54 o 
   2   2  10       86.10       74.44      2.23 o 
   3   2  10      835.34      874.95     12.67 o 
   4   2  10        3.64        3.85      0.81 o 
   5   2  10      141.35      155.67      3.92 o 
   6   2  10        6.26        4.80      1.48 o 
   7   2  10       34.32       31.21      4.01 o 
   8   2  10        0.17        1.92      2.17 o 
   9   2  10      149.86      162.46      8.98 o 
 -10   3  10       22.44       19.38      5.81 o 
  -9   3  10        0.01        2.46      3.23 o 
  -8   3  10       31.81       31.42      3.86 o 
  -7   3  10       46.10       43.55      3.85 o 
  -6   3  10        1.53        2.62      1.36 o 
  -5   3  10       50.29       51.23      2.27 o 
  -4   3  10      173.59      166.45      3.13 o 
  -3   3  10      116.07      126.53      2.34 o 
  -2   3  10       78.35       76.99      1.91 o 
  -1   3  10      730.49      752.09     10.65 o 
   0   3  10        8.67       13.44      1.05 o 
   1   3  10      260.69      255.77      4.10 o 
   2   3  10       19.08       16.87      1.06 o 
   3   3  10       10.87       14.50      1.23 o 
   4   3  10       14.99       15.53      2.08 o 
   5   3  10        2.56        4.15      1.21 o 
   6   3  10       41.33       42.82      2.45 o 
   7   3  10        7.51        7.01      1.67 o 
   8   3  10        1.57        2.85      2.13 o 
   9   3  10        1.83        2.76      2.66 o 
  -9   4  10       29.06       36.43      5.78 o 
  -8   4  10       75.53       71.75      5.35 o 
  -7   4  10       88.31       80.88      5.02 o 
  -6   4  10        0.77        1.21      1.37 o 
  -5   4  10      440.20      423.58      7.57 o 
  -4   4  10       70.72       74.53      2.35 o 
  -3   4  10     1267.48     1263.04     15.63 o 
  -2   4  10       60.72       64.82      2.20 o 
  -1   4  10      980.84      946.20     13.30 o 
   0   4  10       15.71       13.62      1.18 o 
   1   4  10       12.37       14.51      0.92 o 
   2   4  10        0.04        0.19      0.64 o 
   3   4  10      242.34      217.75      4.70 o 
   4   4  10        0.59       -0.34      1.00 o 
   5   4  10       55.96       54.77      2.78 o 
   6   4  10       34.57       28.48      2.29 o 
   7   4  10        5.62        6.70      1.92 o 
   8   4  10        5.18        4.39      2.29 o 
   9   4  10        0.18        2.20      3.37 o 
  -9   5  10       65.41       61.49     18.64 o 
  -8   5  10       10.54       11.76      4.29 o 
  -7   5  10       60.86       56.31      4.96 o 
  -6   5  10       75.44       67.41      3.98 o 
  -5   5  10       18.55       22.61      1.70 o 
  -4   5  10       26.43       26.53      1.91 o 
  -3   5  10       10.45       12.74      1.48 o 
  -2   5  10       89.68       85.47      2.48 o 
  -1   5  10      150.61      142.84      3.28 o 
   0   5  10      305.79      304.37      5.85 o 
   1   5  10     1207.13     1111.79     18.75 o 
   2   5  10       50.55       62.03      2.19 o 
   3   5  10      331.14      341.83      6.23 o 
   4   5  10        2.78        0.55      1.10 o 
   5   5  10      135.10      125.11      4.13 o 
   6   5  10        0.09       -0.41      1.52 o 
   7   5  10       35.69       37.34      3.08 o 
   8   5  10        3.69        3.10      2.84 o 
   9   5  10       35.57       30.39      9.58 o 
  -8   6  10       16.51       20.26      4.85 o 
  -7   6  10       12.87       14.80      3.57 o 
  -6   6  10        1.31        1.37      2.04 o 
  -5   6  10       58.18       61.34      6.79 o 
  -4   6  10       21.19       16.70      1.69 o 
  -3   6  10      144.44      128.81      6.08 o 
  -2   6  10      169.50      165.35      3.92 o 
  -1   6  10        0.01       -0.25      0.96 o 
   0   6  10        3.93        9.42      1.28 o 
   1   6  10       46.23       31.71      1.93 o 
   2   6  10      160.50      134.86      5.40 o 
   3   6  10      959.47      927.80     13.85 o 
   4   6  10       61.81       67.46      4.44 o 
   5   6  10      436.16      430.61     20.78 o 
   6   6  10        0.10        0.25      2.00 o 
   7   6  10       22.57       24.17      3.86 o 
   8   6  10       36.89       40.43     10.58 o 
  -7   7  10        1.57        0.32      3.07 o 
  -6   7  10      188.12      210.63      9.30 o 
  -5   7  10       13.32       12.26      2.92 o 
  -4   7  10        8.92        6.13      1.97 o 
  -3   7  10       95.22       92.86      7.02 o 
  -2   7  10        0.08        0.30      1.72 o 
  -1   7  10       72.28       81.01      8.87 o 
   0   7  10      162.55      144.08      5.73 o 
   1   7  10        3.64        0.35      1.78 o 
   2   7  10       37.49       34.37      3.25 o 
   3   7  10       40.79       47.04      3.84 o 
   4   7  10      163.48      172.36      6.76 o 
   5   7  10      273.48      311.26      9.45 o 
   6   7  10      295.41      330.77     14.25 o 
   7   7  10      235.71      226.33     16.17 o 
  -6   8  10       50.83       64.41      7.06 o 
  -5   8  10       69.20       66.76      5.57 o 
  -4   8  10      207.96      222.15      6.67 o 
  -3   8  10       17.62       18.98      2.67 o 
  -2   8  10       20.24       19.54      2.55 o 
  -1   8  10        0.46        0.60      2.03 o 
   0   8  10        7.14        5.02      2.57 o 
   1   8  10      128.81      139.89     12.44 o 
   2   8  10      204.03      202.13     12.11 o 
   3   8  10       17.16       21.81      3.58 o 
   4   8  10      131.17      136.06      7.16 o 
   5   8  10        1.27        1.94      3.22 o 
   6   8  10        6.93        5.53      5.72 o 
  -5   9  10       69.83       69.78     10.07 o 
  -4   9  10       91.94       98.74      8.68 o 
  -3   9  10       17.93       22.70      3.25 o 
  -2   9  10      129.52      144.63      6.04 o 
  -1   9  10      151.64      157.81      9.67 o 
   0   9  10       62.42       69.30      7.27 o 
   1   9  10       18.72       16.81      3.22 o 
   2   9  10       26.06       35.07      4.34 o 
   3   9  10       49.39       42.59      4.57 o 
   4   9  10       10.31        8.62      3.42 o 
  -3  10  10      137.42      157.77      7.01 o 
  -2  10  10        3.66        6.84      3.22 o 
  -1  10  10      143.77      163.16      6.93 o 
   0  10  10        0.36        3.41      3.23 o 
   1  10  10        0.99        4.81      3.43 o 
   2  10  10      120.78      157.56     11.30 o 
   3  10  10       11.51       19.68      8.76 o 
  -9   0  11       13.00       10.09      6.01 o 
  -7   0  11       10.80        9.96      7.08 o 
  -5   0  11      692.69      751.09     51.63 o 
  -3   0  11     1744.14     1936.34     42.98 o 
  -1   0  11      349.97      384.13     19.27 o 
   1   0  11       85.06       54.66      2.08 o 
   3   0  11      183.29      159.71      5.31 o 
   5   0  11       19.36       17.06      2.49 o 
   7   0  11      263.23      265.39     11.41 o 
   9   0  11       20.37       13.48      7.38 o 
 -10   1  11      206.30      223.62      9.48 o 
  -9   1  11        1.28       -0.22      2.62 o 
  -8   1  11      103.01      101.98      7.75 o 
  -7   1  11       46.52       41.77      3.74 o 
  -6   1  11        9.66        7.69      2.03 o 
  -5   1  11       17.91       20.06      2.10 o 
  -4   1  11      141.69      152.37      4.09 o 
  -3   1  11      158.99      181.42      3.61 o 
  -2   1  11      317.81      355.25      5.41 o 
  -1   1  11      763.14      961.55     14.26 o 
   0   1  11      281.71      314.69      4.54 o 
   1   1  11      315.24      389.13      6.11 o 
   2   1  11      187.53      188.43      3.40 o 
   3   1  11       52.99       50.21      2.31 o 
   4   1  11       34.56       38.54      2.04 o 
   5   1  11       48.03       51.05      2.99 o 
   6   1  11      141.21      140.74      4.45 o 
   7   1  11        0.97        1.69      1.77 o 
   8   1  11        6.32        4.52      2.40 o 
   9   1  11       53.91       60.87      5.07 o 
 -10   2  11        6.74        4.87      4.68 o 
  -9   2  11        0.50       -1.54      3.55 o 
  -8   2  11      312.48      318.00     11.55 o 
  -7   2  11        1.26        0.20      1.94 o 
  -6   2  11      277.70      284.02      7.61 o 
  -5   2  11       61.54       62.71      2.42 o 
  -4   2  11        0.41        0.17      0.81 o 
  -3   2  11      120.84      106.94      2.82 o 
  -2   2  11      145.91      148.09      2.79 o 
  -1   2  11       12.21       14.51      0.80 o 
   0   2  11        0.00       -0.16      0.44 o 
   1   2  11      175.44      238.92      3.94 o 
   2   2  11      200.48      197.57      3.81 o 
   3   2  11      232.45      256.73      5.62 o 
   4   2  11       10.25        9.19      1.54 o 
   5   2  11        0.45       -0.32      0.96 o 
   6   2  11      152.37      144.98      5.36 o 
   7   2  11       46.08       40.41      3.48 o 
   8   2  11      124.67      127.06      6.29 o 
   9   2  11        4.22        4.12      2.87 o 
  -9   3  11       19.42       20.21      4.18 o 
  -8   3  11       46.68       50.71      4.58 o 
  -7   3  11      116.85      119.39      6.85 o 
  -6   3  11      158.84      156.81      5.49 o 
  -5   3  11      214.51      209.61      5.01 o 
  -4   3  11      714.22      690.29     10.28 o 
  -3   3  11        6.30        9.86      0.96 o 
  -2   3  11       29.88       30.56      1.77 o 
  -1   3  11       48.04       32.30      1.66 o 
   0   3  11      849.84      847.81     12.51 o 
   1   3  11        0.64        0.91      0.61 o 
   2   3  11        4.08        4.13      0.59 o 
   3   3  11       19.75       21.28      2.17 o 
   4   3  11      295.22      280.08      6.16 o 
   5   3  11      180.11      178.53      6.24 o 
   6   3  11        9.93        8.03      1.79 o 
   7   3  11        0.33       -0.16      1.64 o 
   8   3  11       20.58       15.01      2.49 o 
   9   3  11       65.71       69.54      4.81 o 
  -9   4  11       18.86       16.76      4.95 o 
  -8   4  11        2.12        1.82      3.26 o 
  -7   4  11        4.71        4.81      2.54 o 
  -6   4  11      110.27      105.45      4.74 o 
  -5   4  11        2.74        3.38      1.18 o 
  -4   4  11      173.68      180.79      3.73 o 
  -3   4  11      154.64      144.24      3.09 o 
  -2   4  11     1261.17     1197.90     17.49 o 
  -1   4  11      163.95      143.26      4.47 o 
   0   4  11       17.34       16.46      1.47 o 
   1   4  11       10.07       16.85      1.37 o 
   2   4  11      183.71      171.56      4.17 o 
   3   4  11        5.11        5.39      1.09 o 
   4   4  11       52.90       45.58      2.67 o 
   5   4  11        0.23        0.78      1.10 o 
   6   4  11       93.44       94.61      5.62 o 
   7   4  11       20.91       15.39      2.23 o 
   8   4  11        6.17        4.02      2.44 o 
   9   4  11        0.82       -0.24      4.50 o 
  -8   5  11        8.80        4.26      3.85 o 
  -7   5  11      452.29      407.61     12.39 o 
  -6   5  11        1.56        2.19      2.01 o 
  -5   5  11      294.26      280.29      6.63 o 
  -4   5  11      106.86      100.21      3.38 o 
  -3   5  11      100.00      100.78      2.98 o 
  -2   5  11        0.12       -0.30      0.80 o 
  -1   5  11      622.86      624.79     11.46 o 
   0   5  11      199.60      192.45      4.36 o 
   1   5  11     1093.49     1048.23     16.23 o 
   2   5  11        1.91        3.06      0.92 o 
   3   5  11      119.02       95.56      3.54 o 
   4   5  11        3.59        0.66      1.14 o 
   5   5  11       57.69       67.49      3.22 o 
   6   5  11       59.42       52.34      3.58 o 
   7   5  11       27.60       28.92      2.89 o 
   8   5  11       53.82       57.62      4.89 o 
  -8   6  11        1.56       -2.60      3.61 o 
  -7   6  11       17.44       19.55      3.85 o 
  -6   6  11        0.07       -0.75      2.24 o 
  -5   6  11       45.17       39.83      3.38 o 
  -4   6  11       47.61       40.16      2.35 o 
  -3   6  11       68.17       56.84      2.84 o 
  -2   6  11       41.76       45.15      2.53 o 
  -1   6  11       53.22       47.35      2.66 o 
   0   6  11        1.69        1.73      1.16 o 
   1   6  11        4.78        2.16      1.07 o 
   2   6  11        2.25        2.49      1.19 o 
   3   6  11      471.01      477.04      9.07 o 
   4   6  11        3.31       -1.32      1.87 o 
   5   6  11      190.57      184.51      8.06 o 
   6   6  11        0.93       -2.41      2.41 o 
   7   6  11       61.83       65.32      5.23 o 
   8   6  11       19.54       19.33      9.41 o 
  -7   7  11       26.31       21.23      4.20 o 
  -6   7  11        2.86        1.00      2.80 o 
  -5   7  11        5.40        5.65      2.41 o 
  -4   7  11       15.08       17.69      2.39 o 
  -3   7  11       95.89       81.90      4.81 o 
  -2   7  11       69.94       59.43      3.96 o 
  -1   7  11      283.02      252.19      8.92 o 
   0   7  11      208.10      188.96      6.91 o 
   1   7  11        5.90        8.68      2.14 o 
   2   7  11        5.25        6.65      2.36 o 
   3   7  11       67.22       79.77      4.95 o 
   4   7  11        0.19        1.37      2.25 o 
   5   7  11      163.31      158.63      8.08 o 
   6   7  11       35.10       43.93      4.66 o 
   7   7  11      144.84      156.39     11.42 o 
  -6   8  11      140.42      163.72     10.36 o 
  -5   8  11        0.30        0.61      2.86 o 
  -4   8  11       12.68       15.19      3.03 o 
  -3   8  11        0.06        0.02      1.99 o 
  -2   8  11       85.38      101.10      5.70 o 
  -1   8  11       21.42       18.05      2.97 o 
   0   8  11        8.54       18.67      3.02 o 
   1   8  11       62.54       58.19      5.10 o 
   2   8  11        7.67        3.59      2.36 o 
   3   8  11        3.91        3.99      2.48 o 
   4   8  11       22.15       23.12      4.14 o 
   5   8  11       33.43       26.21      4.75 o 
   6   8  11       63.86       66.30     13.42 o 
  -5   9  11       98.95      108.15      7.93 o 
  -4   9  11      234.95      265.40     16.02 o 
  -3   9  11       96.52      107.85      5.44 o 
  -2   9  11      110.76      123.56      5.73 o 
  -1   9  11        0.00       -2.50      2.50 o 
   0   9  11       32.86       31.26      4.02 o 
   1   9  11        0.14        2.20      2.72 o 
   2   9  11       20.50       28.15      3.93 o 
   3   9  11        9.89       15.97      3.63 o 
   4   9  11       35.91       42.60      7.49 o 
  -3  10  11       39.93       42.90      6.00 o 
  -2  10  11      226.40      259.83      8.69 o 
  -1  10  11       34.86       29.96      3.89 o 
   0  10  11      130.73      138.16      7.59 o 
   1  10  11       37.99       39.86      5.58 o 
   2  10  11       45.99       43.73     10.07 o 
 -10   0  12       23.51       22.92      6.40 o 
  -8   0  12      538.89      500.19     18.17 o 
  -6   0  12      243.88      251.16     11.38 o 
  -4   0  12      136.81      140.79      9.34 o 
  -2   0  12       57.91       72.84      4.51 o 
   0   0  12      656.25      661.05     21.61 o 
   2   0  12       64.38       63.58      2.16 o 
   4   0  12      581.90      583.97     15.69 o 
   6   0  12      530.16      536.64     17.63 o 
   8   0  12      360.58      339.56     14.27 o 
 -10   1  12        0.01       -3.46      3.61 o 
  -9   1  12      191.36      189.33      8.05 o 
  -8   1  12        0.97        0.61      2.34 o 
  -7   1  12      199.00      213.30      7.49 o 
  -6   1  12      214.76      205.71      7.41 o 
  -5   1  12        1.38        0.13      1.06 o 
  -4   1  12       32.47       31.44      2.06 o 
  -3   1  12        4.49        4.83      0.73 o 
  -2   1  12      441.07      459.75      6.81 o 
  -1   1  12      554.14      589.78      9.49 o 
   0   1  12       94.57       98.29      2.55 o 
   1   1  12        0.16        0.61      0.51 o 
   2   1  12      156.01      140.54      3.62 o 
   3   1  12      271.23      258.57      5.14 o 
   4   1  12       71.08       68.15      2.70 o 
   5   1  12        0.82        1.56      1.19 o 
   6   1  12        2.27        1.81      1.37 o 
   7   1  12        0.03       -0.95      1.77 o 
   8   1  12       87.95       83.65      5.30 o 
   9   1  12      120.60      132.05      7.11 o 
 -10   2  12       58.84       82.06     13.08 o 
  -9   2  12       21.59       24.32      4.47 o 
  -8   2  12      176.31      185.92     15.30 o 
  -7   2  12      232.88      230.58     10.49 o 
  -6   2  12      111.68      114.85      5.12 o 
  -5   2  12      496.17      515.94      8.99 o 
  -4   2  12      285.05      285.86      6.14 o 
  -3   2  12        4.80        5.40      0.75 o 
  -2   2  12      618.95      618.94      8.83 o 
  -1   2  12       86.10       80.38      2.56 o 
   0   2  12        2.51        1.65      0.45 o 
   1   2  12       94.95      107.56      3.06 o 
   2   2  12      287.98      282.79      4.69 o 
   3   2  12       22.64       16.92      0.95 o 
   4   2  12        2.47        2.61      1.18 o 
   5   2  12      297.39      293.70      6.52 o 
   6   2  12       23.50       23.42      2.11 o 
   7   2  12       16.86       14.81      2.37 o 
   8   2  12        1.13       -0.09      2.23 o 
   9   2  12       23.22       23.02      3.94 o 
  -9   3  12      125.25      113.19      8.66 o 
  -8   3  12        3.92        4.51      2.88 o 
  -7   3  12      279.81      277.04      8.99 o 
  -6   3  12      272.40      274.88      7.46 o 
  -5   3  12        0.16        0.55      1.06 o 
  -4   3  12      114.50      109.38      2.76 o 
  -3   3  12      536.34      531.76      8.15 o 
  -2   3  12      215.44      204.70      4.20 o 
  -1   3  12       54.46       46.83      2.63 o 
   0   3  12      828.42      760.10     11.01 o 
   1   3  12      235.70      244.54      4.86 o 
   2   3  12      103.49      100.76      2.39 o 
   3   3  12        1.97        1.42      0.88 o 
   4   3  12       61.63       60.96      2.97 o 
   5   3  12       39.16       42.47      4.55 o 
   6   3  12       21.89       20.52      2.30 o 
   7   3  12        3.93        3.41      1.93 o 
   8   3  12       11.22        5.84      2.36 o 
   9   3  12        1.58        1.46      3.22 o 
  -9   4  12       11.57       12.11      6.49 o 
  -8   4  12       95.57       92.21      7.48 o 
  -7   4  12      107.60      117.23     11.32 o 
  -6   4  12       36.33       34.13      2.98 o 
  -5   4  12      616.87      589.65      9.92 o 
  -4   4  12      139.75      131.08      3.13 o 
  -3   4  12      336.96      315.98      7.74 o 
  -2   4  12      215.72      200.44      4.11 o 
  -1   4  12      211.93      195.75      7.04 o 
   0   4  12      146.62      135.26      3.15 o 
   1   4  12      239.91      230.41      4.90 o 
   2   4  12      514.93      484.24      8.33 o 
   3   4  12      196.11      167.99      5.01 o 
   4   4  12      405.68      403.13      8.45 o 
   5   4  12      281.75      247.72      5.66 o 
   6   4  12       73.83       73.39      5.25 o 
   7   4  12        0.07       -0.56      1.67 o 
   8   4  12        2.83        2.94      2.43 o 
   9   4  12        1.91        3.03      6.88 o 
  -8   5  12       63.34       74.40      9.82 o 
  -7   5  12        1.19        1.02      2.56 o 
  -6   5  12        8.04        4.13      2.39 o 
  -5   5  12       10.59        8.59      1.74 o 
  -4   5  12       16.43       13.46      1.56 o 
  -3   5  12      116.45      108.42      3.11 o 
  -2   5  12      351.57      350.98      8.82 o 
  -1   5  12      175.06      162.69      4.06 o 
   0   5  12      572.72      534.56      9.24 o 
   1   5  12      195.46      160.04      4.18 o 
   2   5  12       73.14       71.76      2.75 o 
   3   5  12      874.83      788.32     15.62 o 
   4   5  12      105.43      114.71      3.79 o 
   5   5  12       32.31       29.07      2.48 o 
   6   5  12      213.80      220.18      6.46 o 
   7   5  12       57.06       54.73      3.66 o 
   8   5  12        4.25       -0.18      3.18 o 
  -8   6  12       11.02       16.66      7.39 o 
  -7   6  12        3.38        2.64      2.85 o 
  -6   6  12       23.90       17.68      4.02 o 
  -5   6  12      168.09      148.45      7.33 o 
  -4   6  12       80.08       82.14      3.42 o 
  -3   6  12      276.61      256.10      7.17 o 
  -2   6  12      146.94      136.38      4.33 o 
  -1   6  12      236.18      203.46      4.78 o 
   0   6  12       69.47       72.06      4.14 o 
   1   6  12      379.62      329.04      6.69 o 
   2   6  12      135.26      122.26      3.89 o 
   3   6  12       24.65       17.96      2.07 o 
   4   6  12        0.05       -0.27      1.81 o 
   5   6  12      211.59      194.37     10.28 o 
   6   6  12      128.89      128.53      6.46 o 
   7   6  12      139.95      137.05     10.60 o 
  -7   7  12        5.60        2.78      3.53 o 
  -6   7  12       36.05       31.12      4.30 o 
  -5   7  12      149.75      153.65      6.97 o 
  -4   7  12       13.86       10.00      2.45 o 
  -3   7  12       56.84       58.31      3.51 o 
  -2   7  12       63.15       61.77      4.06 o 
  -1   7  12        0.11       -0.84      1.72 o 
   0   7  12       60.58       53.38      3.84 o 
   1   7  12        5.77        4.64      2.02 o 
   2   7  12        4.27        5.74      2.20 o 
   3   7  12        2.07        0.32      2.08 o 
   4   7  12       18.38       27.19      3.38 o 
   5   7  12       50.75       47.35      4.41 o 
   6   7  12       94.21       98.23      6.21 o 
   7   7  12        0.06       -3.07      9.13 o 
  -6   8  12        7.18       16.49      5.55 o 
  -5   8  12      160.12      156.32      7.95 o 
  -4   8  12       12.52       14.28      3.45 o 
  -3   8  12        1.69       -0.03      2.62 o 
  -2   8  12        3.03        8.32      2.65 o 
  -1   8  12        2.67        3.51      2.22 o 
   0   8  12       27.69       30.68      4.50 o 
   1   8  12       48.79       35.84      3.72 o 
   2   8  12        4.38        4.53      2.53 o 
   3   8  12        4.43        4.38      2.75 o 
   4   8  12        0.15        0.49      2.97 o 
   5   8  12        6.65        7.46      4.16 o 
   6   8  12        2.72       -5.32      9.10 o 
  -5   9  12        1.85        2.45      8.30 o 
  -4   9  12        1.23       -2.95      3.36 o 
  -3   9  12       88.04       93.86      6.60 o 
  -2   9  12       11.42       11.83      2.90 o 
  -1   9  12        3.89        2.24      2.75 o 
   0   9  12       44.07       55.41      4.95 o 
   1   9  12        9.15        7.93      2.97 o 
   2   9  12       33.23       29.78      4.00 o 
   3   9  12        3.98        1.72      3.12 o 
   4   9  12       72.60       85.27      9.20 o 
  -3  10  12        2.50        3.95      8.67 o 
  -2  10  12        2.68        7.36      3.83 o 
  -1  10  12       52.72       60.24      6.62 o 
   0  10  12        0.07        0.71      4.07 o 
   1  10  12       76.81       79.78     12.79 o 
  -9   0  13        1.27        2.76      4.35 o 
  -7   0  13       74.83       78.84      6.53 o 
  -5   0  13      135.23      141.68      8.46 o 
  -3   0  13      494.91      539.80     13.89 o 
  -1   0  13      508.17      611.28     16.75 o 
   1   0  13      132.44      121.28      3.43 o 
   3   0  13      601.80      573.90     14.92 o 
   5   0  13     2217.65     2193.40     50.55 o 
   7   0  13       40.65       34.32      8.12 o 
   9   0  13      275.64      265.62     24.67 o 
 -10   1  13       11.26       10.15      6.38 o 
  -9   1  13       26.45       33.79      4.24 o 
  -8   1  13       80.73       81.64      6.50 o 
  -7   1  13        0.75        0.10      2.02 o 
  -6   1  13      530.47      539.45     12.12 o 
  -5   1  13       53.07       57.54      3.93 o 
  -4   1  13       41.98       46.81      2.49 o 
  -3   1  13       15.20       21.37      1.32 o 
  -2   1  13      205.42      207.30      3.69 o 
  -1   1  13      323.19      344.12      6.68 o 
   0   1  13       23.73       25.53      1.16 o 
   1   1  13       21.50       35.67      1.39 o 
   2   1  13        0.38        0.70      0.68 o 
   3   1  13      140.51      140.98      3.70 o 
   4   1  13      520.10      508.70     11.18 o 
   5   1  13      229.76      231.73      5.46 o 
   6   1  13      277.39      287.95      6.26 o 
   7   1  13      891.27      887.25     19.11 o 
   8   1  13       13.41       12.85      2.98 o 
   9   1  13       87.94       92.31      8.86 o 
  -9   2  13        1.70       -0.03      3.40 o 
  -8   2  13       13.65       13.44      4.67 o 
  -7   2  13       59.63       62.92      4.86 o 
  -6   2  13      135.88      128.73      5.01 o 
  -5   2  13       88.40       88.92      3.66 o 
  -4   2  13      888.35      908.63     14.13 o 
  -3   2  13       78.91       79.95      2.40 o 
  -2   2  13        5.79        5.78      0.90 o 
  -1   2  13      309.92      288.64      4.66 o 
   0   2  13       27.16       27.86      1.06 o 
   1   2  13        2.48        3.63      0.61 o 
   2   2  13      622.95      585.31      9.85 o 
   3   2  13       58.50       54.05      1.60 o 
   4   2  13      200.01      206.94      5.99 o 
   5   2  13       22.27       19.65      1.89 o 
   6   2  13      112.31      117.41      4.57 o 
   7   2  13        0.98       -0.65      1.61 o 
   8   2  13      154.68      156.82     12.19 o 
   9   2  13       12.23        8.25      3.23 o 
  -9   3  13        0.60       -2.77      3.75 o 
  -8   3  13        5.82        9.35      3.22 o 
  -7   3  13       31.25       34.32      3.83 o 
  -6   3  13       38.03       31.89      2.92 o 
  -5   3  13      259.42      272.51      6.64 o 
  -4   3  13      819.69      809.60     13.05 o 
  -3   3  13      601.19      593.58      8.95 o 
  -2   3  13     1423.63     1429.07     21.19 o 
  -1   3  13      215.40      200.73      4.29 o 
   0   3  13      152.25      150.69      3.30 o 
   1   3  13      918.19      897.63     15.86 o 
   2   3  13       30.96       27.73      2.06 o 
   3   3  13       66.22       63.87      3.08 o 
   4   3  13      343.19      305.43      6.70 o 
   5   3  13       95.31       83.07      3.52 o 
   6   3  13      173.40      167.71      5.76 o 
   7   3  13      255.68      249.87      7.19 o 
   8   3  13        0.93        2.76      2.21 o 
   9   3  13        9.03       11.46      4.78 o 
  -9   4  13        0.01        0.09      4.92 o 
  -8   4  13        0.29        5.07      4.37 o 
  -7   4  13       24.49       15.28      3.23 o 
  -6   4  13        4.53        2.61      2.04 o 
  -5   4  13      179.92      164.42      5.16 o 
  -4   4  13       87.16       79.47      3.32 o 
  -3   4  13      120.48      126.57      4.21 o 
  -2   4  13      675.42      643.89     10.76 o 
  -1   4  13     1389.62     1338.77     20.07 o 
   0   4  13      900.34      900.32     13.98 o 
   1   4  13      330.09      291.79      5.88 o 
   2   4  13      167.40      185.48      4.16 o 
   3   4  13       46.77       23.55      2.58 o 
   4   4  13        0.47        0.37      1.09 o 
   5   4  13      181.42      156.32      6.25 o 
   6   4  13        8.93        7.27      1.80 o 
   7   4  13       14.12        9.29      2.26 o 
   8   4  13       32.86       36.36      3.73 o 
   9   4  13       23.87       19.76      6.07 o 
  -8   5  13        4.98       15.37      4.62 o 
  -7   5  13        6.33        9.56      3.31 o 
  -6   5  13        0.09       -0.10      2.13 o 
  -5   5  13        4.62        5.30      1.65 o 
  -4   5  13        3.28        3.15      1.28 o 
  -3   5  13      226.97      220.99      4.62 o 
  -2   5  13       21.42       19.16      1.64 o 
  -1   5  13      159.12      127.53      3.30 o 
   0   5  13      251.78      231.69      5.35 o 
   1   5  13       39.57       65.89      2.79 o 
   2   5  13      645.11      607.50     11.55 o 
   3   5  13       97.10      114.74      4.47 o 
   4   5  13      305.64      298.19      6.90 o 
   5   5  13        9.51        6.41      1.72 o 
   6   5  13       15.40       10.96      2.42 o 
   7   5  13        3.73        6.57      2.98 o 
   8   5  13       58.72       81.57     13.16 o 
  -7   6  13        5.07        6.12      3.20 o 
  -6   6  13        0.49        0.37      2.41 o 
  -5   6  13        3.85        0.89      1.83 o 
  -4   6  13       12.61       15.72      2.16 o 
  -3   6  13      186.03      177.43      5.48 o 
  -2   6  13        7.24        7.17      1.51 o 
  -1   6  13      166.43      151.66      4.16 o 
   0   6  13        0.03        0.42      1.17 o 
   1   6  13        1.92        1.83      1.17 o 
   2   6  13       12.36       19.88      1.91 o 
   3   6  13        6.10        6.18      1.83 o 
   4   6  13       80.01       80.24      5.16 o 
   5   6  13      129.54      122.10      6.04 o 
   6   6  13        7.06        0.85      2.55 o 
   7   6  13        6.60        2.77      3.09 o 
  -7   7  13      102.66       96.10     14.61 o 
  -6   7  13      176.28      184.61      8.90 o 
  -5   7  13      153.85      156.75      7.80 o 
  -4   7  13      178.80      181.28      6.79 o 
  -3   7  13      306.10      312.79     11.05 o 
  -2   7  13       62.86       68.75      4.84 o 
  -1   7  13       33.12       34.02      3.78 o 
   0   7  13       11.54       13.92      3.01 o 
   1   7  13       26.20       25.14      3.00 o 
   2   7  13        0.96        2.05      2.02 o 
   3   7  13        6.53        0.22      2.48 o 
   4   7  13       15.66       29.75      4.26 o 
   5   7  13        2.91        1.23      2.73 o 
   6   7  13        5.78        9.56      4.12 o 
   7   7  13       40.36       39.86     12.54 o 
  -6   8  13        0.01       -0.37      7.71 o 
  -5   8  13        0.03        1.17      3.68 o 
  -4   8  13       68.60       68.77      4.79 o 
  -3   8  13        0.00       -0.23      2.16 o 
  -2   8  13      240.59      262.54     18.03 o 
  -1   8  13       36.92       42.18      5.58 o 
   0   8  13      224.18      264.71      9.70 o 
   1   8  13       18.70       21.44      3.44 o 
   2   8  13       12.23       14.84      3.12 o 
   3   8  13        8.40        7.04      2.95 o 
   4   8  13       42.84       39.50      5.95 o 
   5   8  13        2.23        6.20      3.96 o 
  -4   9  13       36.48       39.61      5.44 o 
  -3   9  13      177.51      178.92      9.21 o 
  -2   9  13        2.49        0.52      2.50 o 
  -1   9  13      118.39      121.63      9.06 o 
   0   9  13      267.25      296.48     11.62 o 
   1   9  13       73.48       83.96      6.96 o 
   2   9  13      299.98      315.55     10.47 o 
   3   9  13       76.86       86.60      6.35 o 
  -3  10  13        1.55        2.45      9.21 o 
  -2  10  13      118.44      130.61     10.87 o 
  -1  10  13       55.16       60.79      6.71 o 
   0  10  13       13.73        7.52      5.63 o 
 -10   0  14        2.03        7.76      9.18 o 
  -8   0  14       33.30       24.42      4.89 o 
  -6   0  14      138.81      146.71      9.97 o 
  -4   0  14       86.36       67.54      3.92 o 
  -2   0  14      209.52      215.13      5.36 o 
   0   0  14       81.61       70.32      2.89 o 
   2   0  14      155.34      162.18      4.55 o 
   4   0  14        0.02        1.34      1.38 o 
   6   0  14       42.35       42.48      4.88 o 
   8   0  14       86.81       88.58     13.97 o 
 -10   1  14        0.67        3.24      9.01 o 
  -9   1  14       34.32       45.63      6.55 o 
  -8   1  14        7.28        6.80      3.30 o 
  -7   1  14      158.74      153.11      6.73 o 
  -6   1  14       15.40       18.38      2.37 o 
  -5   1  14      120.11      128.60      4.32 o 
  -4   1  14      375.91      377.64      7.89 o 
  -3   1  14        2.51        3.39      0.78 o 
  -2   1  14      201.36      202.72      3.65 o 
  -1   1  14      769.30      756.84     13.05 o 
   0   1  14       44.17       42.64      1.51 o 
   1   1  14      996.49      965.89     13.98 o 
   2   1  14       22.88       25.09      1.24 o 
   3   1  14        9.37        6.33      1.29 o 
   4   1  14      103.50      105.07      3.31 o 
   5   1  14        7.38        8.25      1.60 o 
   6   1  14       53.73       53.47      3.01 o 
   7   1  14      214.48      234.91      6.95 o 
   8   1  14      105.53      106.37      5.36 o 
   9   1  14       17.85       20.97      5.67 o 
  -9   2  14      288.86      289.12     12.80 o 
  -8   2  14       49.24       52.05      4.85 o 
  -7   2  14      230.02      237.45      9.22 o 
  -6   2  14        2.81        1.37      1.49 o 
  -5   2  14       12.28       12.18      1.79 o 
  -4   2  14      263.90      261.10      6.08 o 
  -3   2  14        0.55       -0.14      0.81 o 
  -2   2  14      618.21      617.26     10.71 o 
  -1   2  14        1.03        0.90      0.54 o 
   0   2  14       56.93       67.02      1.73 o 
   1   2  14      778.66      722.90     11.37 o 
   2   2  14        3.18        4.73      1.01 o 
   3   2  14      444.33      426.32      7.67 o 
   4   2  14      137.91      139.52      4.19 o 
   5   2  14       32.74       34.18      2.44 o 
   6   2  14       48.93       48.60      3.17 o 
   7   2  14        7.45        8.09      2.38 o 
   8   2  14       10.92       12.77      2.99 o 
   9   2  14      261.91      260.51     13.31 o 
  -9   3  14       25.25       21.33      5.13 o 
  -8   3  14      111.37      109.78      8.34 o 
  -7   3  14        3.77        1.94      2.43 o 
  -6   3  14       25.30       30.32      2.82 o 
  -5   3  14      173.29      175.24      5.21 o 
  -4   3  14       88.64       86.54      2.98 o 
  -3   3  14      423.55      424.69      6.84 o 
  -2   3  14      499.38      496.72      7.78 o 
  -1   3  14      347.80      334.20      6.30 o 
   0   3  14       67.78       69.44      3.44 o 
   1   3  14       71.00       61.57      2.30 o 
   2   3  14       18.09       10.57      1.59 o 
   3   3  14       25.29       21.04      1.56 o 
   4   3  14        2.28        2.77      1.37 o 
   5   3  14      151.72      137.20      5.52 o 
   6   3  14        7.42        6.37      1.83 o 
   7   3  14      110.93      106.50      5.04 o 
   8   3  14        0.02       -0.19      2.25 o 
   9   3  14        0.07        9.35      7.68 o 
  -8   4  14       21.20       24.60      5.72 o 
  -7   4  14        3.06        0.68      2.57 o 
  -6   4  14       33.47       30.04      3.51 o 
  -5   4  14      156.85      145.25      5.40 o 
  -4   4  14      186.34      177.54      4.80 o 
  -3   4  14       19.26       17.11      2.06 o 
  -2   4  14     1140.83     1133.12     17.55 o 
  -1   4  14      371.46      375.29      8.81 o 
   0   4  14      947.17      891.47     13.02 o 
   1   4  14       77.49       51.72      2.74 o 
   2   4  14       32.87       31.12      2.39 o 
   3   4  14      632.87      554.41      9.74 o 
   4   4  14        0.38        1.13      1.10 o 
   5   4  14       14.83       10.20      1.91 o 
   6   4  14        0.32       -1.18      1.53 o 
   7   4  14       36.36       31.19      3.22 o 
   8   4  14        8.81       10.16      2.91 o 
  -8   5  14       11.06        7.39      4.17 o 
  -7   5  14       29.70       21.34      4.76 o 
  -6   5  14       29.77       25.10      4.13 o 
  -5   5  14       19.25       16.29      2.85 o 
  -4   5  14      263.87      264.08      6.45 o 
  -3   5  14        6.28        5.35      1.23 o 
  -2   5  14        0.50       -0.41      1.00 o 
  -1   5  14      494.73      434.29     11.02 o 
   0   5  14      459.25      435.25     10.64 o 
   1   5  14     1505.98     1345.94     20.64 o 
   2   5  14      216.64      225.71      5.81 o 
   3   5  14       56.87       45.47      4.14 o 
   4   5  14        3.38        3.54      1.56 o 
   5   5  14       70.76       67.37      3.91 o 
   6   5  14        1.66        0.63      1.97 o 
   7   5  14        4.53        1.65      2.78 o 
  -7   6  14       54.58       62.99      5.84 o 
  -6   6  14       62.61       57.26      5.18 o 
  -5   6  14      121.93      130.26      8.68 o 
  -4   6  14       39.54       36.82      3.63 o 
  -3   6  14      179.83      164.34      4.74 o 
  -2   6  14      297.34      299.86      8.07 o 
  -1   6  14      157.53      142.76      5.12 o 
   0   6  14        4.00        3.80      1.27 o 
   1   6  14        4.95        2.20      1.38 o 
   2   6  14      151.70      143.72      4.44 o 
   3   6  14      121.34      117.86      5.44 o 
   4   6  14      193.52      213.50      7.37 o 
   5   6  14       17.19       21.72      3.29 o 
   6   6  14       55.63       66.76      7.01 o 
   7   6  14        0.28        0.32      4.06 o 
  -6   7  14       14.55       16.14      3.91 o 
  -5   7  14       23.82       19.89      4.12 o 
  -4   7  14       25.31       32.51      3.17 o 
  -3   7  14      102.37      114.40      4.78 o 
  -2   7  14        4.32        4.49      1.89 o 
  -1   7  14      135.43      126.95      7.07 o 
   0   7  14       91.49      106.17      6.23 o 
   1   7  14        1.37        1.57      1.94 o 
   2   7  14       35.90       37.26      3.65 o 
   3   7  14        2.24        2.61      2.61 o 
   4   7  14       26.52       19.05      7.95 o 
   5   7  14        4.09        5.79      3.46 o 
   6   7  14      181.86      205.09     12.83 o 
   7   7  14       12.43        7.08     11.26 o 
  -5   8  14        3.80       -1.36      3.44 o 
  -4   8  14      149.99      159.15      7.71 o 
  -3   8  14        0.03        0.67      2.25 o 
  -2   8  14       12.31        3.94      4.08 o 
  -1   8  14      314.80      345.87     10.65 o 
   0   8  14        2.57        2.10      2.33 o 
   1   8  14      245.95      243.64      9.55 o 
   2   8  14       96.14      106.93      6.21 o 
   3   8  14        0.03        3.18      3.24 o 
   4   8  14       98.37      124.57     11.78 o 
   5   8  14        1.20        2.24      4.94 o 
  -4   9  14       13.80       10.83     10.21 o 
  -3   9  14        5.26        6.03      3.26 o 
  -2   9  14       40.89       46.14      6.93 o 
  -1   9  14       36.21       50.98      4.92 o 
   0   9  14       12.68       11.63      4.14 o 
   1   9  14       46.84       67.67      6.49 o 
   2   9  14       30.30       28.67      4.20 o 
   3   9  14       64.93       81.99      8.97 o 
  -1  10  14       53.35       60.31     12.14 o 
  -9   0  15       83.30       71.96      7.96 o 
  -7   0  15        0.83        4.08      4.41 o 
  -5   0  15       56.40       50.52      5.45 o 
  -3   0  15      197.77      206.93      7.63 o 
  -1   0  15       39.49       41.64      5.93 o 
   1   0  15      467.37      461.48     12.90 o 
   3   0  15      723.01      727.16     18.43 o 
   5   0  15       66.08       61.11      6.92 o 
   7   0  15      470.61      458.95     13.55 o 
   9   0  15        7.11       11.99      5.01 o 
 -10   1  15       25.99       23.34     11.03 o 
  -9   1  15        8.88       10.37      4.15 o 
  -8   1  15        4.94       10.49      3.52 o 
  -7   1  15       42.97       45.78      4.09 o 
  -6   1  15       25.11       22.32      2.57 o 
  -5   1  15        2.38        0.18      1.33 o 
  -4   1  15        1.51       -0.10      1.03 o 
  -3   1  15       71.80       84.50      2.32 o 
  -2   1  15       25.32       31.39      1.25 o 
  -1   1  15      191.30      191.28      7.33 o 
   0   1  15      325.91      335.43      8.80 o 
   1   1  15       50.33       45.90      1.76 o 
   2   1  15      707.36      724.32     11.05 o 
   3   1  15      190.12      192.04      4.88 o 
   4   1  15      567.97      556.53     10.67 o 
   5   1  15      292.20      305.22      6.59 o 
   6   1  15      251.11      256.21      6.50 o 
   7   1  15        0.05        1.46      1.87 o 
   8   1  15      128.23      133.00      6.05 o 
   9   1  15       37.78       43.29      6.70 o 
  -9   2  15       81.27       82.44     12.13 o 
  -8   2  15        0.02       -0.22      2.86 o 
  -7   2  15       12.53       10.56      4.03 o 
  -6   2  15       39.26       45.38      3.12 o 
  -5   2  15      394.39      408.11     10.19 o 
  -4   2  15       55.29       53.49      2.76 o 
  -3   2  15      233.70      239.58      6.47 o 
  -2   2  15        9.74        7.46      1.06 o 
  -1   2  15      489.15      481.31      6.40 o 
   0   2  15      288.99      253.64      4.13 o 
   1   2  15      722.57      698.75     11.09 o 
   2   2  15      317.70      272.23      5.73 o 
   3   2  15        9.48        8.27      1.66 o 
   4   2  15       23.02       18.01      1.65 o 
   5   2  15        0.13        2.13      1.22 o 
   6   2  15        0.00       -0.68      1.45 o 
   7   2  15        2.63        1.12      2.02 o 
   8   2  15        6.40        4.30      2.88 o 
   9   2  15       29.57       29.85      6.23 o 
  -9   3  15        0.02        2.42      7.11 o 
  -8   3  15       86.68      107.05      8.26 o 
  -7   3  15      261.89      257.95     10.80 o 
  -6   3  15       52.30       50.71      4.99 o 
  -5   3  15      149.02      150.74      5.62 o 
  -4   3  15      122.84      121.31      3.53 o 
  -3   3  15      794.36      802.64     11.73 o 
  -2   3  15      603.85      582.84      9.79 o 
  -1   3  15      832.40      825.08     13.22 o 
   0   3  15      392.84      383.10      7.03 o 
   1   3  15       75.59       77.14      3.95 o 
   2   3  15       12.68       13.25      1.56 o 
   3   3  15       32.93       42.32      2.27 o 
   4   3  15       90.91       81.66      3.84 o 
   5   3  15       60.16       60.40      3.25 o 
   6   3  15        6.25        3.95      1.76 o 
   7   3  15       23.25       28.32      3.02 o 
   8   3  15       16.10       17.06      3.09 o 
  -8   4  15        1.20        1.46      3.60 o 
  -7   4  15        8.83        8.98      2.84 o 
  -6   4  15        7.96        4.86      2.62 o 
  -5   4  15      353.26      345.52      8.78 o 
  -4   4  15      132.57      137.88      7.01 o 
  -3   4  15      616.21      601.43      9.64 o 
  -2   4  15      153.49      150.71      3.97 o 
  -1   4  15       37.66       36.71      1.96 o 
   0   4  15       69.83       71.81      2.90 o 
   1   4  15        0.30       -0.06      1.06 o 
   2   4  15       43.80       42.64      2.97 o 
   3   4  15       58.05       42.66      2.27 o 
   4   4  15       17.60       15.41      1.97 o 
   5   4  15        1.22       -1.31      1.38 o 
   6   4  15        3.18        4.34      1.84 o 
   7   4  15        7.45        6.12      2.44 o 
   8   4  15        0.34       -3.63      3.63 o 
  -8   5  15        3.99        1.76      6.91 o 
  -7   5  15        9.72        6.12      3.08 o 
  -6   5  15      147.47      162.72      7.77 o 
  -5   5  15       33.44       34.17      4.16 o 
  -4   5  15      188.78      199.30      5.52 o 
  -3   5  15      263.29      256.50      5.21 o 
  -2   5  15        4.82        5.40      1.83 o 
  -1   5  15       84.91       71.98      2.70 o 
   0   5  15        5.59        3.91      1.19 o 
   1   5  15        4.87        4.37      1.28 o 
   2   5  15       28.15       28.74      2.64 o 
   3   5  15       23.58       25.39      2.37 o 
   4   5  15        0.96        1.21      1.56 o 
   5   5  15       79.83       81.63      4.40 o 
   6   5  15       14.63        9.73      2.58 o 
   7   5  15        2.80        2.77      3.26 o 
  -7   6  15       25.90       26.88      4.63 o 
  -6   6  15        9.84        6.01      3.15 o 
  -5   6  15       53.80       46.98      4.51 o 
  -4   6  15        8.98       10.34      2.12 o 
  -3   6  15       20.11       19.57      2.08 o 
  -2   6  15        9.89        7.83      1.78 o 
  -1   6  15      305.38      289.96      6.64 o 
   0   6  15        1.40        1.20      1.22 o 
   1   6  15       71.69       70.72      3.61 o 
   2   6  15        6.98        4.04      1.60 o 
   3   6  15       81.16       70.94      3.78 o 
   4   6  15        8.44        4.61      2.33 o 
   5   6  15       12.09       10.71      3.01 o 
   6   6  15       32.20       30.28      4.22 o 
   7   6  15       59.88       37.05     10.15 o 
  -6   7  15       12.32        8.13      3.80 o 
  -5   7  15       68.02       74.32      5.78 o 
  -4   7  15        1.40        2.12      2.11 o 
  -3   7  15        0.01       -0.26      2.03 o 
  -2   7  15        2.65        2.73      1.83 o 
  -1   7  15       11.27       12.88      2.78 o 
   0   7  15       14.92       21.37      2.94 o 
   1   7  15      194.20      175.42     12.11 o 
   2   7  15       65.07       72.58      4.91 o 
   3   7  15       35.70       27.14      4.10 o 
   4   7  15       13.66       19.58      4.03 o 
   5   7  15        0.01        1.46      3.30 o 
   6   7  15       81.30       90.33     14.16 o 
  -5   8  15       40.44       43.55      6.92 o 
  -4   8  15        5.52        3.74      2.94 o 
  -3   8  15        8.01       12.70      3.19 o 
  -2   8  15        7.83        1.89      2.62 o 
  -1   8  15       22.89       27.52      4.07 o 
   0   8  15        0.36        1.37      2.39 o 
   1   8  15       29.86       22.15      3.47 o 
   2   8  15      207.84      238.88     10.15 o 
   3   8  15        0.27        2.62      3.38 o 
   4   8  15      314.60      340.91     12.81 o 
   5   8  15       12.47        6.68      8.93 o 
  -3   9  15       30.86       32.90      4.58 o 
  -2   9  15       34.08       36.11      6.91 o 
  -1   9  15        2.69       -0.76      3.46 o 
   0   9  15      120.98      119.04      8.15 o 
   1   9  15      106.68      108.44      7.84 o 
   2   9  15      123.58      136.30      7.65 o 
  -8   0  16      376.82      339.83     21.21 o 
  -6   0  16       44.83       50.85      4.68 o 
  -4   0  16      494.03      462.29     16.99 o 
  -2   0  16       12.44       15.04      1.52 o 
   0   0  16       14.04       14.17      1.56 o 
   2   0  16     1600.51     1538.47     30.91 o 
   4   0  16     2979.83     2933.86     66.17 o 
   6   0  16     1297.26     1249.46     26.55 o 
   8   0  16      107.98       95.64      6.83 o 
  -9   1  16      166.08      170.55      9.39 o 
  -8   1  16       75.41       66.48      7.79 o 
  -7   1  16       75.47       80.94      8.38 o 
  -6   1  16      269.59      261.68      7.85 o 
  -5   1  16      103.42      110.27      4.30 o 
  -4   1  16        2.27       -0.05      1.23 o 
  -3   1  16        2.84        0.52      0.87 o 
  -2   1  16       18.60       22.29      1.41 o 
  -1   1  16      140.16      123.74      5.45 o 
   0   1  16      717.63      623.30     13.73 o 
   1   1  16      496.48      443.32      7.73 o 
   2   1  16     1463.94     1394.36     20.82 o 
   3   1  16      881.01      846.69     15.07 o 
   4   1  16      231.54      226.09      8.32 o 
   5   1  16        0.30        0.22      1.21 o 
   6   1  16       61.06       64.01      4.17 o 
   7   1  16        4.68        2.09      1.89 o 
   8   1  16      101.41      109.77      6.34 o 
   9   1  16       76.99       67.19     11.00 o 
  -9   2  16       33.06       48.18     17.40 o 
  -8   2  16        2.25        1.73      3.40 o 
  -7   2  16      140.73      146.31      7.87 o 
  -6   2  16       14.34       14.53      2.25 o 
  -5   2  16       20.41       19.16      2.43 o 
  -4   2  16       20.38       21.20      2.24 o 
  -3   2  16      140.86      155.80      4.30 o 
  -2   2  16      210.98      226.10      4.59 o 
  -1   2  16      212.89      191.00      3.21 o 
   0   2  16      946.27      958.32     12.62 o 
   1   2  16      559.30      500.35      8.41 o 
   2   2  16      364.06      383.21      7.90 o 
   3   2  16      150.11      143.15      4.17 o 
   4   2  16        5.25        5.05      1.21 o 
   5   2  16      243.61      248.22      6.02 o 
   6   2  16        6.47        7.20      2.06 o 
   7   2  16       29.57       25.71      3.28 o 
   8   2  16       49.85       51.81      4.77 o 
  -9   3  16        2.24        1.31      7.68 o 
  -8   3  16        3.69        3.54      3.58 o 
  -7   3  16       15.09       10.86      3.70 o 
  -6   3  16       48.50       43.98      4.11 o 
  -5   3  16       10.03        7.50      2.12 o 
  -4   3  16      157.55      152.52      5.68 o 
  -3   3  16       42.68       49.27      2.49 o 
  -2   3  16      929.13      908.29     15.90 o 
  -1   3  16       74.79       70.03      2.69 o 
   0   3  16      956.11      864.94     14.47 o 
   1   3  16       24.40       29.13      2.36 o 
   2   3  16      111.78      101.14      3.65 o 
   3   3  16       96.08       85.90      4.33 o 
   4   3  16       13.30       10.11      1.66 o 
   5   3  16        1.86        2.01      1.54 o 
   6   3  16        5.48        6.90      2.13 o 
   7   3  16        4.37        1.83      2.10 o 
   8   3  16        4.79        2.95      3.27 o 
  -8   4  16      112.18      112.52      8.66 o 
  -7   4  16      284.66      298.50     10.43 o 
  -6   4  16       29.01       26.36      3.59 o 
  -5   4  16      196.45      216.95      6.68 o 
  -4   4  16      129.32      126.48      4.57 o 
  -3   4  16       28.60       26.60      1.82 o 
  -2   4  16      223.10      216.98      5.01 o 
  -1   4  16      219.52      193.32      4.31 o 
   0   4  16       17.45       14.74      1.47 o 
   1   4  16      146.78      123.45      4.35 o 
   2   4  16      277.89      249.54      5.94 o 
   3   4  16        9.47        9.94      1.71 o 
   4   4  16      161.78      137.98      5.59 o 
   5   4  16        0.16       -1.38      1.48 o 
   6   4  16       70.29       69.61      4.30 o 
   7   4  16       17.30       14.30      3.71 o 
   8   4  16       27.92       29.68      8.25 o 
  -7   5  16       40.33       39.45      4.75 o 
  -6   5  16        6.95        7.07      2.78 o 
  -5   5  16       50.08       55.48      3.89 o 
  -4   5  16       85.91       88.07      3.56 o 
  -3   5  16       25.99       30.41      2.23 o 
  -2   5  16        8.27        7.99      1.43 o 
  -1   5  16        7.50        6.71      1.49 o 
   0   5  16      166.06      141.39      5.25 o 
   1   5  16      273.83      247.12     10.22 o 
   2   5  16      159.98      157.25      7.46 o 
   3   5  16      121.22      114.61      4.59 o 
   4   5  16        0.20        1.13      1.72 o 
   5   5  16        1.79        0.91      1.93 o 
   6   5  16        4.10        1.51      2.32 o 
   7   5  16       26.22       34.12      5.91 o 
  -7   6  16       37.96       27.25      7.29 o 
  -6   6  16      103.03      105.61     12.22 o 
  -5   6  16       15.26       13.93      3.24 o 
  -4   6  16      121.38      120.34      4.86 o 
  -3   6  16       20.71       17.56      2.26 o 
  -2   6  16        3.88        0.72      1.48 o 
  -1   6  16       76.60       97.45      3.56 o 
   0   6  16      103.68      101.45      5.12 o 
   1   6  16      152.26      166.72      6.02 o 
   2   6  16       14.12       11.47      2.03 o 
   3   6  16       84.30       74.21      3.97 o 
   4   6  16       45.12       45.20      4.08 o 
   5   6  16        2.90       -1.37      2.45 o 
   6   6  16       49.20       52.21      5.01 o 
  -6   7  16        1.22        2.19      4.40 o 
  -5   7  16      179.05      164.74      8.37 o 
  -4   7  16       67.83       60.94      4.53 o 
  -3   7  16       33.92       17.83      2.95 o 
  -2   7  16      281.40      305.26     13.55 o 
  -1   7  16        3.72        1.85      2.63 o 
   0   7  16       25.86       24.73      3.14 o 
   1   7  16       58.19       76.76      4.99 o 
   2   7  16        3.41        2.84      2.56 o 
   3   7  16       57.03       69.71      6.13 o 
   4   7  16      111.83      121.53      9.70 o 
   5   7  16       26.42       20.07      5.06 o 
   6   7  16      112.61      126.89     16.38 o 
  -4   8  16       13.32       13.86      3.91 o 
  -3   8  16       47.63       44.60      4.26 o 
  -2   8  16       13.59        9.43      3.46 o 
  -1   8  16        5.64        3.39      4.98 o 
   0   8  16       20.07       10.78      4.55 o 
   1   8  16       16.01       12.07      3.64 o 
   2   8  16       11.21        9.17      3.96 o 
   3   8  16      190.18      212.50     10.21 o 
   4   8  16       11.97       22.86      6.50 o 
  -3   9  16        7.21        0.63      5.36 o 
  -2   9  16       33.13       29.68      4.56 o 
  -1   9  16       20.78       18.74      5.19 o 
   0   9  16       39.28       35.19      6.27 o 
   1   9  16       30.82       43.68      5.13 o 
   2   9  16        0.16        3.87      7.02 o 
  -9   0  17       37.74       38.73     10.26 o 
  -7   0  17        8.42       11.48      4.00 o 
  -5   0  17        0.61        0.14      1.89 o 
  -3   0  17      463.15      473.98     13.11 o 
  -1   0  17        7.05        3.17      1.29 o 
   1   0  17      157.92      139.09      4.36 o 
   3   0  17      718.84      725.98     18.89 o 
   5   0  17     1552.98     1548.30     37.56 o 
   7   0  17       76.66       78.45      7.09 o 
  -8   1  17      184.41      181.04      7.81 o 
  -7   1  17        0.02       -0.08      2.84 o 
  -6   1  17      101.69      108.18      5.08 o 
  -5   1  17        9.61        3.45      1.92 o 
  -4   1  17       73.08       65.89      4.22 o 
  -3   1  17       23.59       29.94      2.79 o 
  -2   1  17      286.75      272.31      5.19 o 
  -1   1  17       30.35       30.69      1.73 o 
   0   1  17      365.17      327.76      6.02 o 
   1   1  17      596.27      591.94     11.05 o 
   2   1  17      680.32      640.56     10.57 o 
   3   1  17      764.96      762.13     13.98 o 
   4   1  17      574.21      579.31     11.44 o 
   5   1  17        0.48       -1.37      1.37 o 
   6   1  17      220.46      213.29      6.81 o 
   7   1  17       92.21       97.21      6.69 o 
   8   1  17       69.00       73.06      9.04 o 
  -9   2  17        0.07        4.86      7.82 o 
  -8   2  17        1.59       -3.21      3.21 o 
  -7   2  17      168.92      157.49      8.99 o 
  -6   2  17      718.40      729.87     14.49 o 
  -5   2  17      108.72      108.93      4.31 o 
  -4   2  17     1125.86     1138.25     19.60 o 
  -3   2  17      262.62      292.60      6.56 o 
  -2   2  17      465.50      428.73      7.53 o 
  -1   2  17      637.48      680.54      9.43 o 
   0   2  17      797.64      718.86     11.54 o 
   1   2  17        2.54        5.23      0.95 o 
   2   2  17      698.37      639.91     11.89 o 
   3   2  17       63.21       58.27      2.82 o 
   4   2  17       22.72       23.08      3.13 o 
   5   2  17        0.00       -0.37      1.55 o 
   6   2  17       32.40       34.68      5.74 o 
   7   2  17        3.08        2.48      2.46 o 
   8   2  17       56.37       60.46      5.81 o 
  -8   3  17      261.83      258.14     15.90 o 
  -7   3  17       10.79        3.69      3.32 o 
  -6   3  17      146.85      149.70      7.15 o 
  -5   3  17     1257.25     1270.99     25.54 o 
  -4   3  17       36.02       38.25      3.43 o 
  -3   3  17      904.04      891.17     18.25 o 
  -2   3  17        0.00       -1.01      1.01 o 
  -1   3  17       94.01       86.57      3.04 o 
   0   3  17      166.54      180.39      4.46 o 
   1   3  17       10.05       15.38      1.48 o 
   2   3  17        0.39        1.09      1.10 o 
   3   3  17      264.90      240.00     10.59 o 
   4   3  17       69.51       57.50      4.20 o 
   5   3  17        2.14        3.05      1.63 o 
   6   3  17        0.02       -1.24      1.92 o 
   7   3  17       29.42       27.43      3.25 o 
   8   3  17       24.85       22.60      5.65 o 
  -8   4  17       12.12       10.36      4.32 o 
  -7   4  17      165.86      161.24     11.75 o 
  -6   4  17        3.93        5.26      3.13 o 
  -5   4  17        5.23        5.08      2.18 o 
  -4   4  17       24.24       22.10      2.75 o 
  -3   4  17      875.96      858.76     14.47 o 
  -2   4  17      182.34      178.57      6.52 o 
  -1   4  17      356.79      354.08      7.86 o 
   0   4  17       39.33       43.28      2.37 o 
   1   4  17        0.40        0.92      1.10 o 
   2   4  17       23.00       18.62      2.41 o 
   3   4  17      123.63      107.98      4.96 o 
   4   4  17        0.04        2.81      3.20 o 
   5   4  17      172.74      159.09      5.60 o 
   6   4  17       49.78       40.53      3.62 o 
   7   4  17        0.67        2.35      2.73 o 
   8   4  17        0.13        7.62      6.77 o 
  -7   5  17        9.46        9.18      3.57 o 
  -6   5  17       61.00       70.87      8.32 o 
  -5   5  17        0.28        1.94      2.00 o 
  -4   5  17       12.54       12.53      2.11 o 
  -3   5  17      229.34      241.99      5.70 o 
  -2   5  17        0.26        0.84      1.18 o 
  -1   5  17      221.25      224.50      4.85 o 
   0   5  17        7.16        4.58      1.54 o 
   1   5  17       12.42       11.59      1.73 o 
   2   5  17        6.93        4.77      2.25 o 
   3   5  17        2.94        3.57      1.70 o 
   4   5  17        7.15        5.23      2.01 o 
   5   5  17        6.06        8.72      2.42 o 
   6   5  17        5.53        4.91      2.58 o 
   7   5  17        0.14        0.24      4.96 o 
  -6   6  17      108.98      102.08      7.90 o 
  -5   6  17       29.21       24.76      3.72 o 
  -4   6  17       81.55       86.09      5.01 o 
  -3   6  17       54.05       55.27      3.86 o 
  -2   6  17        8.27       12.72      2.07 o 
  -1   6  17      251.94      243.87      5.74 o 
   0   6  17       10.06        5.26      1.60 o 
   1   6  17       64.60       61.57      5.00 o 
   2   6  17       19.60       20.63      3.45 o 
   3   6  17       34.00       34.90      3.07 o 
   4   6  17       44.79       46.46      4.23 o 
   5   6  17        9.96       10.08      3.07 o 
   6   6  17       67.26       67.50     10.58 o 
  -5   7  17       10.60        9.59      3.29 o 
  -4   7  17      109.28      110.11      5.93 o 
  -3   7  17       17.94       14.41      3.01 o 
  -2   7  17       62.36       75.31     12.42 o 
  -1   7  17        7.45        8.02      3.44 o 
   0   7  17        3.79       -1.56      2.67 o 
   1   7  17       65.81       60.08      5.94 o 
   2   7  17       93.86       96.96      6.69 o 
   3   7  17      175.10      196.20      9.33 o 
   4   7  17       41.78       56.03      5.74 o 
   5   7  17      188.19      200.16     12.72 o 
  -4   8  17        0.07        1.68      3.84 o 
  -3   8  17        0.25       -0.93      2.71 o 
  -2   8  17       65.08       70.72      5.95 o 
  -1   8  17       15.69       11.61      3.85 o 
   0   8  17      157.01      179.76     10.71 o 
   1   8  17      112.90      107.48      7.10 o 
   2   8  17        5.28        5.72      3.81 o 
   3   8  17       31.84       31.03      5.59 o 
  -3   9  17        1.01        3.30      8.56 o 
  -2   9  17       86.83      130.50     17.12 o 
  -1   9  17       63.79       63.54     10.22 o 
   0   9  17        9.78        3.45      4.87 o 
   1   9  17       33.05       12.52     26.27 o 
  -8   0  18       59.77       69.53      7.49 o 
  -6   0  18       10.21       11.22      3.00 o 
  -4   0  18       92.57       79.04      4.31 o 
  -2   0  18      174.38      123.17      4.49 o 
   0   0  18       28.00       14.53      3.22 o 
   2   0  18      227.35      216.89     12.65 o 
   4   0  18      372.60      367.88     11.76 o 
   6   0  18        6.55        2.62      2.63 o 
  -8   1  18       55.86       47.97      4.98 o 
  -7   1  18       44.73       43.14      5.80 o 
  -6   1  18      154.28      153.03      8.97 o 
  -5   1  18       20.93       12.63      2.38 o 
  -4   1  18      198.14      192.11      6.97 o 
  -3   1  18       73.15       63.23      3.17 o 
  -2   1  18       34.38       35.16      2.15 o 
  -1   1  18      156.91      142.64      3.60 o 
   0   1  18       25.14       35.57      1.95 o 
   1   1  18      199.35      179.49      3.76 o 
   2   1  18       52.34       62.25      2.86 o 
   3   1  18       30.85       26.64      3.46 o 
   4   1  18       25.98       26.24      2.30 o 
   5   1  18        0.80        0.23      1.50 o 
   6   1  18      109.55      108.60      6.46 o 
   7   1  18       97.27       91.49     12.48 o 
   8   1  18        7.32       10.85      4.69 o 
  -9   2  18       45.66       39.78     10.80 o 
  -8   2  18        0.20        1.80      3.82 o 
  -7   2  18        4.45        4.69      3.44 o 
  -6   2  18        0.66       -2.73      2.73 o 
  -5   2  18       18.62       21.38      2.59 o 
  -4   2  18        6.53        6.80      1.62 o 
  -3   2  18      815.56      793.15     14.28 o 
  -2   2  18       37.35       38.37      1.90 o 
  -1   2  18      723.27      643.89      9.10 o 
   0   2  18      103.50       95.94      2.64 o 
   1   2  18        9.50        7.61      1.02 o 
   2   2  18       90.02       79.07      3.56 o 
   3   2  18       74.01       71.81      4.05 o 
   4   2  18       50.65       51.81      4.16 o 
   5   2  18      285.51      280.50      8.47 o 
   6   2  18       30.49       26.61      2.90 o 
   7   2  18       24.57       25.07      3.51 o 
   8   2  18       12.20        4.34      4.63 o 
  -8   3  18       21.89       22.87      4.90 o 
  -7   3  18       39.52       40.79      5.43 o 
  -6   3  18       66.82       59.81      4.90 o 
  -5   3  18       67.47       73.03      4.69 o 
  -4   3  18      177.14      162.53      6.16 o 
  -3   3  18       84.00       85.59      3.89 o 
  -2   3  18       85.28       78.16      3.84 o 
  -1   3  18      315.03      305.74      6.28 o 
   0   3  18       13.37       11.09      1.49 o 
   1   3  18        8.31        3.71      1.15 o 
   2   3  18       17.96       15.69      1.79 o 
   3   3  18        0.33       -1.31      1.31 o 
   4   3  18        8.43       10.46      2.40 o 
   5   3  18       37.34       39.86      3.47 o 
   6   3  18       78.88       73.97      4.89 o 
   7   3  18        0.01       -0.09      2.57 o 
  -8   4  18       15.25       18.91      8.81 o 
  -7   4  18      146.04      166.70      8.59 o 
  -6   4  18       52.17       46.45      4.59 o 
  -5   4  18       69.60       63.00      4.84 o 
  -4   4  18        5.72        7.00      2.05 o 
  -3   4  18        1.01        1.14      1.44 o 
  -2   4  18        5.59        3.05      1.33 o 
  -1   4  18      320.69      306.04      6.48 o 
   0   4  18       44.09       49.38      2.79 o 
   1   4  18       19.99       19.19      2.01 o 
   2   4  18       27.26       30.90      2.54 o 
   3   4  18        0.01        2.09      1.66 o 
   4   4  18       13.99       13.59      2.26 o 
   5   4  18      142.43      147.95      5.57 o 
   6   4  18        0.96        1.59      2.29 o 
   7   4  18       50.44       51.22      7.94 o 
  -7   5  18      174.05      167.17     10.38 o 
  -6   5  18       59.32       59.48      5.33 o 
  -5   5  18       47.66       47.75      4.54 o 
  -4   5  18       83.19       82.82      4.42 o 
  -3   5  18        2.82        1.15      1.43 o 
  -2   5  18        0.31        0.78      1.15 o 
  -1   5  18      125.50      113.92      3.80 o 
   0   5  18        0.14       -1.34      1.39 o 
   1   5  18       81.00       69.08      3.52 o 
   2   5  18       53.77       62.26      4.58 o 
   3   5  18       15.51       17.40      2.36 o 
   4   5  18        2.72        3.90      2.12 o 
   5   5  18       11.90       12.53      2.78 o 
   6   5  18       79.66       88.05      5.23 o 
  -6   6  18        3.78        4.59      3.20 o 
  -5   6  18        1.45        1.29      2.65 o 
  -4   6  18       50.29       56.09      4.28 o 
  -3   6  18        5.60        2.02      1.79 o 
  -2   6  18        0.98       -0.63      1.59 o 
  -1   6  18       48.01       56.25      3.05 o 
   0   6  18       58.36       57.25      3.36 o 
   1   6  18       57.76       61.10      3.42 o 
   2   6  18        0.61        0.10      1.82 o 
   3   6  18        5.18       -0.14      2.16 o 
   4   6  18       96.50      107.79      6.10 o 
   5   6  18        3.08       -1.61      2.83 o 
   6   6  18       98.51       91.79      9.53 o 
  -5   7  18        2.14       -0.04      3.34 o 
  -4   7  18        0.34        0.48      2.59 o 
  -3   7  18       66.09       62.82      4.05 o 
  -2   7  18       48.72       57.66      4.99 o 
  -1   7  18        0.75       -0.39      2.28 o 
   0   7  18        2.02       -0.07      3.41 o 
   1   7  18       90.68       87.94     15.94 o 
   2   7  18      126.29      127.38      9.04 o 
   3   7  18        6.16        6.49      3.49 o 
   4   7  18       92.08       87.30     10.72 o 
   5   7  18       45.93       47.28     12.37 o 
  -3   8  18        1.58        3.07      3.35 o 
  -2   8  18        7.77        6.40      3.72 o 
  -1   8  18        0.92       -0.42      5.42 o 
   0   8  18       14.92       14.12      3.47 o 
   1   8  18      237.60      260.23     34.37 o 
   2   8  18       31.63       39.74      5.46 o 
   3   8  18      206.91      228.00     20.98 o 
  -3   9  18       42.56       51.72     12.31 o 
  -2   9  18       25.54       27.02      6.97 o 
  -1   9  18      150.25      152.78     21.65 o 
   0   9  18      139.19       87.00     24.57 o 
   1   9  18       20.91       19.28      8.93 o 
  -7   0  19      156.34      127.13      9.05 o 
  -5   0  19        1.85       -0.60      2.30 o 
  -3   0  19        6.48        8.30      1.79 o 
  -1   0  19      562.81      494.94     11.76 o 
   1   0  19      379.87      336.65     10.09 o 
   3   0  19       23.73       20.73      2.85 o 
   5   0  19       53.55       69.10      5.39 o 
   7   0  19        0.05        6.20      5.46 o 
  -8   1  19        8.37       12.41      4.21 o 
  -7   1  19        3.56        3.32      4.89 o 
  -6   1  19        0.05        1.92      2.21 o 
  -5   1  19       93.32       91.66      4.42 o 
  -4   1  19      104.16       87.65      5.06 o 
  -3   1  19       23.98       23.65      1.85 o 
  -2   1  19      386.36      317.07      5.73 o 
  -1   1  19       48.56       50.13      2.96 o 
   0   1  19       82.13       56.69      3.43 o 
   1   1  19      300.87      270.91      5.08 o 
   2   1  19       26.71       26.27      2.05 o 
   3   1  19      217.25      200.22      6.22 o 
   4   1  19        0.00       -0.31      1.32 o 
   5   1  19        6.63        6.40      2.22 o 
   6   1  19       32.27       30.52      4.08 o 
   7   1  19       24.08       18.09      4.13 o 
   8   1  19        0.13        3.36      6.65 o 
  -8   2  19        3.69        2.53      4.36 o 
  -7   2  19        1.69        5.40      3.64 o 
  -6   2  19      159.04      142.82      7.25 o 
  -5   2  19       54.79       59.77      4.67 o 
  -4   2  19      159.06      166.88      5.97 o 
  -3   2  19        0.13       -0.24      1.42 o 
  -2   2  19       99.53       96.39      3.03 o 
  -1   2  19      146.02      126.66      3.79 o 
   0   2  19      955.75      866.10     13.98 o 
   1   2  19       32.17       26.10      1.97 o 
   2   2  19      396.66      337.55      8.95 o 
   3   2  19        0.45       -1.95      1.95 o 
   4   2  19       10.65        5.60      2.25 o 
   5   2  19       53.28       51.26      4.07 o 
   6   2  19       35.76       38.84      3.91 o 
   7   2  19       22.89       19.17      7.56 o 
   8   2  19       56.12       48.14      9.95 o 
  -8   3  19      144.57      115.64     14.07 o 
  -7   3  19      125.72      116.50      8.40 o 
  -6   3  19      111.11      117.84      6.68 o 
  -5   3  19       29.56       26.44      3.77 o 
  -4   3  19       67.10       65.40      4.89 o 
  -3   3  19       96.56       90.71      4.11 o 
  -2   3  19      325.77      332.31      7.39 o 
  -1   3  19       38.09       37.59      2.26 o 
   0   3  19        0.29       -0.05      1.01 o 
   1   3  19      476.49      442.78      8.29 o 
   2   3  19      264.35      244.33      8.06 o 
   3   3  19       63.05       56.71      3.54 o 
   4   3  19      109.44       95.94      6.35 o 
   5   3  19       12.92       12.56      2.86 o 
   6   3  19        7.84        3.04      2.38 o 
   7   3  19      128.39      129.21      6.90 o 
  -7   4  19       11.55       11.34      3.52 o 
  -6   4  19      190.58      216.00     11.21 o 
  -5   4  19       96.05      107.67      5.82 o 
  -4   4  19      511.76      533.50     11.58 o 
  -3   4  19        8.94       11.67      2.03 o 
  -2   4  19       24.49       29.07      2.81 o 
  -1   4  19      112.03      101.14      3.63 o 
   0   4  19      120.43      113.41      3.81 o 
   1   4  19        0.12        0.51      1.29 o 
   2   4  19       30.33       24.11      3.67 o 
   3   4  19        0.10        2.03      2.43 o 
   4   4  19        1.97        3.08      2.51 o 
   5   4  19       17.43       15.29      2.65 o 
   6   4  19        3.30        1.22      2.38 o 
   7   4  19        3.71        2.42      4.18 o 
  -7   5  19       22.96       16.76      5.68 o 
  -6   5  19      241.02      264.80     10.10 o 
  -5   5  19       19.47       14.78      2.73 o 
  -4   5  19        4.01        3.35      1.89 o 
  -3   5  19        0.26       -0.77      1.67 o 
  -2   5  19      220.88      232.26      6.24 o 
  -1   5  19        0.68       -0.58      1.22 o 
   0   5  19      114.24      110.30      4.23 o 
   1   5  19       74.42       85.87      3.94 o 
   2   5  19        3.96        0.36      1.55 o 
   3   5  19       32.15       37.38      3.19 o 
   4   5  19        0.39        3.90      3.09 o 
   5   5  19        0.03        0.63      2.25 o 
   6   5  19       31.28       35.23      6.63 o 
  -6   6  19       13.41       13.18      5.17 o 
  -5   6  19       13.89       18.01      3.90 o 
  -4   6  19       89.47       88.93      5.31 o 
  -3   6  19        0.03       -1.48      1.90 o 
  -2   6  19      129.35      123.32      5.51 o 
  -1   6  19       40.83       37.46      2.68 o 
   0   6  19        9.04        4.66      1.81 o 
   1   6  19       29.22       40.46      3.08 o 
   2   6  19        0.01       -0.15      1.84 o 
   3   6  19       56.72       60.56      4.73 o 
   4   6  19       57.52       64.46      5.15 o 
   5   6  19       25.38       32.27      4.36 o 
   6   6  19      194.36      204.17     19.08 o 
  -5   7  19       15.15       10.14      5.40 o 
  -4   7  19       11.39        5.22      3.00 o 
  -3   7  19       31.51       35.59      4.46 o 
  -2   7  19        0.40       -1.32      2.68 o 
  -1   7  19        9.69       10.86      3.38 o 
   0   7  19       30.61       18.53      5.67 o 
   1   7  19       36.33       35.41      4.37 o 
   2   7  19       11.04       19.24      4.95 o 
   3   7  19      364.06      419.67     14.11 o 
   4   7  19      224.20      262.55     11.57 o 
  -3   8  19       13.76       11.20      3.76 o 
  -2   8  19       10.16       12.57      4.08 o 
  -1   8  19       41.59       46.94      7.43 o 
   0   8  19       21.63       21.55      4.26 o 
   1   8  19       93.63       89.27      7.18 o 
   2   8  19      226.60      244.62     13.69 o 
   0   9  19       39.42       -2.50     17.83 o 
  -8   0  20      133.79      137.73     10.14 o 
  -6   0  20       37.64       28.69      4.28 o 
  -4   0  20      172.60      144.68     10.01 o 
  -2   0  20      399.91      373.91      8.48 o 
   0   0  20       79.80       71.23      3.57 o 
   2   0  20       33.34       37.56      3.91 o 
   4   0  20        5.36        1.33      2.12 o 
   6   0  20      123.49      142.70     13.85 o 
  -8   1  20       24.38       18.91      4.66 o 
  -7   1  20       13.34       11.16      3.56 o 
  -6   1  20       20.27       15.64      5.10 o 
  -5   1  20      265.75      252.24      8.30 o 
  -4   1  20        1.45       -1.37      1.37 o 
  -3   1  20       24.19       18.50      1.77 o 
  -2   1  20      180.99      150.35      4.61 o 
  -1   1  20        0.03        0.89      0.94 o 
   0   1  20      621.54      565.31     10.00 o 
   1   1  20      318.30      284.57      5.35 o 
   2   1  20      154.58      156.32      4.66 o 
   3   1  20      317.73      292.61      8.22 o 
   4   1  20       21.67       23.06      3.16 o 
   5   1  20        3.44        4.10      2.26 o 
   6   1  20        5.59        5.49      2.72 o 
   7   1  20        0.88       -0.89      3.12 o 
  -8   2  20        0.45        4.55      7.62 o 
  -7   2  20      136.98      146.02      9.18 o 
  -6   2  20       41.35       34.11      4.06 o 
  -5   2  20       48.73       41.18      3.94 o 
  -4   2  20        1.57        0.06      1.73 o 
  -3   2  20      182.30      162.75      5.21 o 
  -2   2  20       52.46       56.77      3.94 o 
  -1   2  20      102.45      100.06      3.49 o 
   0   2  20       17.47        6.22      1.27 o 
   1   2  20      122.02      117.17      3.82 o 
   2   2  20      230.48      176.07      6.06 o 
   3   2  20       67.36       59.33      3.95 o 
   4   2  20       12.54       11.15      2.77 o 
   5   2  20       56.91       53.57      4.24 o 
   6   2  20       45.15       52.81      4.50 o 
   7   2  20        0.02       -2.18      2.94 o 
  -8   3  20       27.66       23.34      9.18 o 
  -7   3  20      194.42      195.96     10.70 o 
  -6   3  20       72.66       67.53      5.44 o 
  -5   3  20       50.16       46.54      4.05 o 
  -4   3  20      176.91      183.69      6.70 o 
  -3   3  20       90.84       85.71      4.11 o 
  -2   3  20      107.31      108.07      5.05 o 
  -1   3  20       34.13       25.88      2.03 o 
   0   3  20       27.57       25.63      1.99 o 
   1   3  20       45.52       52.81      2.98 o 
   2   3  20      155.77      143.91      5.62 o 
   3   3  20       16.79       13.64      2.14 o 
   4   3  20      203.80      184.10      7.48 o 
   5   3  20        0.36        0.74      2.19 o 
   6   3  20        5.64        6.57      2.66 o 
   7   3  20        1.25       -0.35      3.78 o 
  -7   4  20      145.91      159.15     11.20 o 
  -6   4  20        0.66        1.45      2.68 o 
  -5   4  20      202.56      197.74      7.76 o 
  -4   4  20        3.78        3.45      1.90 o 
  -3   4  20        1.45        2.49      1.65 o 
  -2   4  20       38.42       45.85      4.12 o 
  -1   4  20       37.61       37.22      2.47 o 
   0   4  20       53.32       55.68      3.57 o 
   1   4  20       75.55       70.61      3.59 o 
   2   4  20        5.94        5.53      1.80 o 
   3   4  20      101.41      100.70      4.56 o 
   4   4  20       38.53       44.89      3.45 o 
   5   4  20       27.04       26.52      3.19 o 
   6   4  20       88.55       95.22      6.65 o 
   7   4  20        0.44        1.25      6.11 o 
  -6   5  20        0.40        1.99      3.09 o 
  -5   5  20       66.15       62.34      4.11 o 
  -4   5  20       83.84       94.66      6.34 o 
  -3   5  20       53.75       55.05      3.56 o 
  -2   5  20       37.45       42.16      3.11 o 
  -1   5  20       74.05       82.26      3.52 o 
   0   5  20       56.66       51.25      3.15 o 
   1   5  20       41.09       39.89      2.85 o 
   2   5  20      165.53      156.91      5.59 o 
   3   5  20       20.79       29.03      3.05 o 
   4   5  20      127.41      136.88      8.63 o 
   5   5  20       22.66       18.93      3.24 o 
   6   5  20      114.69      127.90      8.45 o 
  -5   6  20        2.07        7.16      3.82 o 
  -4   6  20       61.57       75.20      5.69 o 
  -3   6  20       28.63       32.68      3.15 o 
  -2   6  20       50.05       49.42      6.34 o 
  -1   6  20       19.66       26.41      3.42 o 
   0   6  20      219.05      256.48      9.55 o 
   1   6  20        1.63        3.69      2.01 o 
   2   6  20      147.29      180.59      6.24 o 
   3   6  20       57.75       46.47      4.39 o 
   4   6  20      133.68      152.79     12.91 o 
   5   6  20      280.17      317.25     12.41 o 
  -4   7  20       77.38       77.53      5.52 o 
  -3   7  20       26.07       29.30      4.34 o 
  -2   7  20      241.13      266.70     11.06 o 
  -1   7  20       10.08       10.96      3.99 o 
   0   7  20      158.06      165.44      7.87 o 
   1   7  20       39.54       36.21      6.02 o 
   2   7  20       71.60       68.33      6.30 o 
   3   7  20       51.37       53.06      5.89 o 
  -3   8  20      120.38      134.91     15.64 o 
  -2   8  20       30.91       36.51      5.98 o 
  -1   8  20      292.51      343.81     12.21 o 
   0   8  20       24.44       20.08      6.99 o 
   1   8  20       21.55       16.83      4.99 o 
   2   8  20        7.12        0.23      6.88 o 
  -7   0  21       90.88      103.53      8.58 o 
  -5   0  21        1.86        1.39      2.70 o 
  -3   0  21      234.18      211.72      6.82 o 
  -1   0  21       28.88       19.95      2.70 o 
   1   0  21        3.13        0.52      1.32 o 
   3   0  21       46.19       42.63      4.18 o 
   5   0  21       72.96       76.22      9.64 o 
  -8   1  21       80.10       72.30     12.03 o 
  -7   1  21       12.94       13.61      3.90 o 
  -6   1  21       24.69       13.60      4.73 o 
  -5   1  21      121.46      126.51      6.70 o 
  -4   1  21       82.08       69.40      4.19 o 
  -3   1  21        5.60        4.97      1.46 o 
  -2   1  21      220.73      203.02      4.46 o 
  -1   1  21        3.61        1.19      1.03 o 
   0   1  21       47.56       47.18      2.18 o 
   1   1  21       49.54       56.42      3.62 o 
   2   1  21        3.09        4.37      1.79 o 
   3   1  21       42.12       38.62      3.74 o 
   4   1  21       27.91       27.97      3.31 o 
   5   1  21        1.55        1.59      2.26 o 
   6   1  21       21.25       21.31      3.76 o 
  -8   2  21       16.77       18.45      9.55 o 
  -7   2  21       14.68        7.24      3.77 o 
  -6   2  21       44.18       46.10      7.42 o 
  -5   2  21       33.02       39.79      6.38 o 
  -4   2  21        6.24        2.65      2.61 o 
  -3   2  21        1.60       -0.49      1.38 o 
  -2   2  21       99.38       74.80      3.64 o 
  -1   2  21       63.32       60.49      2.87 o 
   0   2  21      278.34      227.12      5.20 o 
   1   2  21       26.22       24.82      2.50 o 
   2   2  21       39.14       35.39      3.20 o 
   3   2  21       33.44       35.21      3.25 o 
   4   2  21        5.93        2.34      2.04 o 
   5   2  21       71.61       73.05      4.98 o 
   6   2  21       10.49       13.55      3.25 o 
   7   2  21       24.35       28.97      8.27 o 
  -7   3  21       33.19       34.76      5.61 o 
  -6   3  21       16.95       14.19      3.47 o 
  -5   3  21      195.79      188.61      7.50 o 
  -4   3  21       65.76       67.94      4.05 o 
  -3   3  21       68.56       75.90      4.04 o 
  -2   3  21      222.30      235.24      6.46 o 
  -1   3  21        1.28        5.24      1.35 o 
   0   3  21       55.48       64.29      3.03 o 
   1   3  21       42.12       42.40      3.04 o 
   2   3  21       47.12       37.52      3.23 o 
   3   3  21       16.81       15.51      2.36 o 
   4   3  21       83.80       85.43      4.67 o 
   5   3  21       15.57       12.45      2.62 o 
   6   3  21        8.21        9.61      2.89 o 
   7   3  21       12.11       16.46      7.90 o 
  -7   4  21        8.83        8.48      5.53 o 
  -6   4  21      114.57      104.38      6.96 o 
  -5   4  21       86.77       86.88      5.62 o 
  -4   4  21      100.62       98.77      4.91 o 
  -3   4  21       66.65       70.38      4.10 o 
  -2   4  21        6.70        5.42      1.78 o 
  -1   4  21       44.79       49.19      3.05 o 
   0   4  21       97.91       89.37      3.64 o 
   1   4  21        0.90       -0.83      1.57 o 
   2   4  21      107.21      112.68      5.58 o 
   3   4  21       36.25       35.54      3.06 o 
   4   4  21        0.95       -1.05      2.03 o 
   5   4  21       21.41       22.90      3.21 o 
   6   4  21        6.24        5.57      3.40 o 
  -6   5  21       39.51       49.42      5.53 o 
  -5   5  21        2.17        2.59      2.98 o 
  -4   5  21        2.55        6.60      2.31 o 
  -3   5  21       70.26       73.75      4.15 o 
  -2   5  21       47.75       55.78      4.13 o 
  -1   5  21       28.21       27.98      2.60 o 
   0   5  21       18.11       17.49      2.28 o 
   1   5  21      172.56      176.37      5.82 o 
   2   5  21       11.79        9.20      2.27 o 
   3   5  21        0.97       -0.91      2.08 o 
   4   5  21        0.11        0.01      3.33 o 
   5   5  21        5.13        8.42      3.11 o 
   6   5  21       99.32      112.71     15.61 o 
  -5   6  21       29.11       24.57      4.38 o 
  -4   6  21       26.46       26.60      3.72 o 
  -3   6  21       14.82       12.55      2.58 o 
  -2   6  21        5.08        3.74      2.37 o 
  -1   6  21       18.53       13.75      4.62 o 
   0   6  21        1.32        1.78      1.98 o 
   1   6  21        9.00       12.36      2.88 o 
   2   6  21       46.07       50.05      3.86 o 
   3   6  21        1.11       -0.11      2.82 o 
   4   6  21      118.76      120.79      8.03 o 
   5   6  21      119.28      132.63     11.00 o 
  -4   7  21       12.74       11.43      8.56 o 
  -3   7  21        9.59        8.30      3.76 o 
  -2   7  21       75.23       89.49     10.07 o 
  -1   7  21       20.49       24.37      4.86 o 
   0   7  21      139.20      155.77      7.76 o 
   1   7  21      143.30      152.19      8.47 o 
   2   7  21       61.67       60.57      6.15 o 
   3   7  21      106.01      124.69     17.50 o 
  -3   8  21        0.60       -0.06      8.79 o 
  -2   8  21       72.94       86.35     10.71 o 
  -1   8  21       30.01       40.66      8.68 o 
   1   8  21        0.92       -0.43      6.88 o 
  -6   0  22       45.37       34.75      6.78 o 
  -4   0  22      179.62      170.76      6.69 o 
  -2   0  22       29.29       23.87      3.01 o 
   0   0  22      266.74      266.21      7.65 o 
   2   0  22      326.19      318.77     10.56 o 
   4   0  22      144.09      162.55     11.47 o 
   6   0  22       15.11        8.39      6.20 o 
  -7   1  22       21.19       22.56      4.63 o 
  -6   1  22      232.29      228.02      8.50 o 
  -5   1  22       34.34       36.63      4.64 o 
  -4   1  22       32.18       25.89      3.03 o 
  -3   1  22       55.08       49.95      2.81 o 
  -2   1  22      229.92      232.43      5.12 o 
  -1   1  22       30.22       35.20      2.37 o 
   0   1  22      267.05      256.76      5.85 o 
   1   1  22        2.11        2.02      1.54 o 
   2   1  22       21.51       22.26      2.61 o 
   3   1  22       67.33       72.49      4.70 o 
   4   1  22       16.64       11.25      3.34 o 
   5   1  22       58.71       56.40      4.61 o 
   6   1  22       57.20       68.56      7.73 o 
  -8   2  22       55.13       65.62     12.97 o 
  -7   2  22        8.51        4.22      3.98 o 
  -6   2  22        1.76       -2.36      5.00 o 
  -5   2  22       19.80       22.77      3.29 o 
  -4   2  22       68.02       63.82      4.75 o 
  -3   2  22       30.70       31.29      3.56 o 
  -2   2  22      107.59      101.54      5.61 o 
  -1   2  22       32.15       29.23      2.21 o 
   0   2  22        3.15        1.95      1.21 o 
   1   2  22       99.83       89.35      5.76 o 
   2   2  22       43.05       38.56      3.42 o 
   3   2  22       44.20       52.75      4.02 o 
   4   2  22        4.94        3.58      2.17 o 
   5   2  22       21.48       23.39      3.50 o 
   6   2  22       57.54       68.93      5.43 o 
  -7   3  22        1.81       -0.26      7.36 o 
  -6   3  22        6.44        3.77      5.34 o 
  -5   3  22        0.73        0.75      2.43 o 
  -4   3  22       47.79       47.50      3.55 o 
  -3   3  22       15.12       17.93      2.44 o 
  -2   3  22       10.13        8.24      1.89 o 
  -1   3  22       48.00       39.12      2.90 o 
   0   3  22       41.79       35.80      2.39 o 
   1   3  22      171.90      177.04      7.92 o 
   2   3  22        0.88       -0.19      1.58 o 
   3   3  22        2.00        3.66      2.02 o 
   4   3  22      107.46      114.78      5.66 o 
   5   3  22        0.01       -1.29      2.21 o 
   6   3  22       55.55       52.61      5.84 o 
  -7   4  22        5.74       11.00      8.98 o 
  -6   4  22        5.09        5.41      3.24 o 
  -5   4  22        4.10        2.55      2.38 o 
  -4   4  22        8.92        8.01      2.43 o 
  -3   4  22       52.72       64.33      4.05 o 
  -2   4  22      177.29      179.42      7.99 o 
  -1   4  22      116.01      131.34      5.04 o 
   0   4  22       41.48       35.49      2.59 o 
   1   4  22        1.57        0.31      1.74 o 
   2   4  22       98.48      106.15      6.42 o 
   3   4  22        2.94        2.62      2.13 o 
   4   4  22       98.50      109.86      5.36 o 
   5   4  22       58.45       59.07      5.07 o 
   6   4  22       23.59       20.36      4.80 o 
  -6   5  22        3.03        3.37      4.87 o 
  -5   5  22       38.19       36.59      4.71 o 
  -4   5  22      107.07      108.05      5.18 o 
  -3   5  22        7.09        5.49      2.01 o 
  -2   5  22       23.57       19.94      2.86 o 
  -1   5  22       14.34       18.16      2.55 o 
   0   5  22      128.43      150.74      5.27 o 
   1   5  22       11.26       12.09      2.69 o 
   2   5  22      171.71      182.52      9.47 o 
   3   5  22       33.05       30.66      3.35 o 
   4   5  22       15.15       10.57      3.42 o 
   5   5  22       13.16       17.00      3.78 o 
  -4   6  22        3.78        2.26      2.86 o 
  -3   6  22       26.22       29.83      3.29 o 
  -2   6  22      106.90      118.15      5.90 o 
  -1   6  22       44.60       57.66      4.89 o 
   0   6  22      203.03      209.86      7.65 o 
   1   6  22        4.82        7.88      2.91 o 
   2   6  22        2.63        1.51      2.94 o 
   3   6  22      115.03      125.82      6.81 o 
   4   6  22       92.54      114.02      6.95 o 
  -4   7  22        1.23       -1.28      8.73 o 
  -3   7  22       40.70       46.77      5.38 o 
  -2   7  22      101.53      117.16      8.95 o 
  -1   7  22       33.19       26.03      5.83 o 
   0   7  22        4.54       -0.88      3.89 o 
   1   7  22      231.55      255.34     14.25 o 
   2   7  22      101.24      117.49      9.41 o 
  -1   8  22      118.30      149.30     22.92 o 
  -7   0  23      159.36      167.44     16.78 o 
  -5   0  23       21.17       31.71      6.25 o 
  -3   0  23        4.31        4.23      1.85 o 
  -1   0  23      111.75       95.18      4.65 o 
   1   0  23      114.80      101.27      5.78 o 
   3   0  23       16.23       21.10      5.11 o 
   5   0  23      121.96      131.51     11.27 o 
  -7   1  23       17.09       25.01      9.35 o 
  -6   1  23        0.04       -2.59      2.71 o 
  -5   1  23        4.86        3.22      2.18 o 
  -4   1  23        4.22        4.44      2.36 o 
  -3   1  23       52.10       41.49      2.90 o 
  -2   1  23        0.51       -0.62      1.21 o 
  -1   1  23       80.44       82.06      4.31 o 
   0   1  23       26.87       32.03      2.29 o 
   1   1  23        0.11       -0.30      1.59 o 
   2   1  23       11.94        5.74      2.51 o 
   3   1  23        6.88        2.94      1.96 o 
   4   1  23        2.64       -1.16      2.08 o 
   5   1  23        9.27        3.80      3.29 o 
   6   1  23        7.88        0.63      3.89 o 
  -7   2  23       65.27       73.75     11.86 o 
  -6   2  23        0.17       -3.13      4.98 o 
  -5   2  23      136.88      156.66      9.79 o 
  -4   2  23       10.24        8.14      2.25 o 
  -3   2  23       29.85       31.92      2.64 o 
  -2   2  23      155.82      143.60      5.11 o 
  -1   2  23       12.59       14.82      2.13 o 
   0   2  23       52.24       42.68      2.55 o 
   1   2  23       38.49       35.03      3.39 o 
   2   2  23       19.99       26.05      3.33 o 
   3   2  23       34.43       33.14      3.43 o 
   4   2  23        2.18        1.05      2.31 o 
   5   2  23       54.20       57.90      4.87 o 
   6   2  23       55.84       61.28      7.95 o 
  -7   3  23       11.36        9.81      8.90 o 
  -6   3  23       18.05       11.35      5.65 o 
  -5   3  23        4.29       -0.02      4.59 o 
  -4   3  23       43.44       41.18      4.21 o 
  -3   3  23       44.91       55.52      3.38 o 
  -2   3  23       11.98        7.81      2.48 o 
  -1   3  23       17.12       21.06      2.39 o 
   0   3  23       25.82       27.80      2.33 o 
   1   3  23        0.36        2.68      2.05 o 
   2   3  23       31.06       37.88      3.85 o 
   3   3  23        0.16        0.68      1.89 o 
   4   3  23      248.45      278.22      8.16 o 
   5   3  23        2.25        3.50      2.65 o 
   6   3  23       75.57       80.68      8.82 o 
  -6   4  23       19.55       20.35      5.26 o 
  -5   4  23        5.60        4.28      2.58 o 
  -4   4  23       28.31       35.00      3.47 o 
  -3   4  23        8.14        7.62      2.28 o 
  -2   4  23        0.14       -1.07      1.69 o 
  -1   4  23        6.71        5.77      1.89 o 
   0   4  23       33.85       36.73      2.85 o 
   1   4  23        0.07        0.07      2.10 o 
   2   4  23      157.04      155.20      7.47 o 
   3   4  23       41.85       45.08      3.70 o 
   4   4  23       61.39       65.39      4.59 o 
   5   4  23       11.38       11.91      3.27 o 
   6   4  23        0.77       -3.98      9.87 o 
  -5   5  23        3.14        5.05      3.36 o 
  -4   5  23       14.51       15.73      3.04 o 
  -3   5  23        1.41        3.04      2.02 o 
  -2   5  23        5.19        3.80      2.25 o 
  -1   5  23       53.04       53.99      3.92 o 
   0   5  23        7.13        9.96      2.64 o 
   1   5  23      200.86      221.67      8.41 o 
   2   5  23       12.30       12.83      2.70 o 
   3   5  23       52.68       69.24      4.90 o 
   4   5  23        0.52       -0.45      3.32 o 
   5   5  23        9.65        6.12      5.29 o 
  -4   6  23        5.76        6.69      2.85 o 
  -3   6  23       56.06       50.23      3.99 o 
  -2   6  23        8.25        5.14      3.09 o 
  -1   6  23       10.80       12.38      3.40 o 
   0   6  23        6.68        7.94      4.58 o 
   1   6  23       76.34       96.65      5.16 o 
   2   6  23       20.26       21.01      3.86 o 
   3   6  23      139.82      158.27     13.78 o 
   4   6  23        3.26       -2.73      7.51 o 
  -3   7  23        0.90       -3.28      5.88 o 
  -2   7  23        0.61        3.30      5.72 o 
  -1   7  23      164.77      137.98     15.81 o 
   0   7  23       22.98       25.12      5.91 o 
   1   7  23       13.20       18.68      7.76 o 
   2   7  23      105.54      100.28     12.62 o 
  -6   0  24       57.97       53.52      8.45 o 
  -4   0  24      291.02      283.45     11.12 o 
  -2   0  24       27.67       28.18      2.81 o 
   0   0  24      213.01      234.35     13.12 o 
   2   0  24      157.17      170.63     11.56 o 
   4   0  24       67.52       67.13      8.37 o 
  -6   1  24       46.87       46.74      5.13 o 
  -5   1  24       26.96       26.87      3.28 o 
  -4   1  24       13.39        9.70      2.14 o 
  -3   1  24       16.65       20.80      2.33 o 
  -2   1  24      228.13      222.79      5.41 o 
  -1   1  24        2.31        0.30      1.35 o 
   0   1  24       42.62       38.96      3.39 o 
   1   1  24        2.28        2.99      1.91 o 
   2   1  24      190.71      198.54      6.98 o 
   3   1  24        2.80        2.82      2.68 o 
   4   1  24      249.50      272.95     10.73 o 
   5   1  24        7.18        3.45      3.51 o 
  -7   2  24       27.83       16.55      9.30 o 
  -6   2  24       35.73       38.14      5.96 o 
  -5   2  24       21.81       24.43      5.38 o 
  -4   2  24       74.45       76.15      5.87 o 
  -3   2  24       78.94       74.42      6.83 o 
  -2   2  24        0.49       -0.09      1.60 o 
  -1   2  24      115.43      107.57      4.45 o 
   0   2  24       97.50       92.61      5.72 o 
   1   2  24       51.05       51.92      5.07 o 
   2   2  24       23.79       23.00      3.10 o 
   3   2  24       17.72       23.65      3.20 o 
   4   2  24       70.34       76.74      5.26 o 
   5   2  24        8.70        8.02      4.00 o 
  -7   3  24        3.43        4.29      9.30 o 
  -6   3  24        3.81       -0.97      6.51 o 
  -5   3  24       52.06       60.77      4.46 o 
  -4   3  24       23.56       18.54      4.17 o 
  -3   3  24       95.64      106.00      6.59 o 
  -2   3  24       38.16       42.23      4.48 o 
  -1   3  24        0.49       -0.10      1.65 o 
   0   3  24       14.21       11.99      2.68 o 
   1   3  24       40.22       40.33      3.61 o 
   2   3  24       90.96       92.34      4.94 o 
   3   3  24        2.06        2.64      2.31 o 
   4   3  24       23.00       23.05      3.30 o 
   5   3  24        0.86        3.81      2.83 o 
   6   3  24       15.21       18.27      6.67 o 
  -6   4  24        7.22        1.71      6.97 o 
  -5   4  24       12.17       13.74      3.27 o 
  -4   4  24        1.57        0.40      2.43 o 
  -3   4  24       20.84       21.89      2.72 o 
  -2   4  24      157.57      165.16      6.92 o 
  -1   4  24       89.14      106.38      5.95 o 
   0   4  24      126.00      138.33     17.02 o 
   1   4  24        0.84       -0.49      2.01 o 
   2   4  24        0.21        1.21      2.14 o 
   3   4  24       19.86       27.54      3.34 o 
   4   4  24        4.55        5.76      2.84 o 
   5   4  24        1.45       -0.54      3.74 o 
  -5   5  24        3.65        8.15      5.69 o 
  -4   5  24       67.72       77.80      4.92 o 
  -3   5  24        1.38        2.94      2.34 o 
  -2   5  24       29.86       36.33      3.65 o 
  -1   5  24        1.07        2.49      2.32 o 
   0   5  24        0.38       -0.08      2.36 o 
   1   5  24       30.39       31.06      6.09 o 
   2   5  24       29.16       26.53      3.45 o 
   3   5  24       23.68       20.02      3.29 o 
   4   5  24      124.56      126.07      7.00 o 
  -4   6  24        0.12       -0.14      4.68 o 
  -3   6  24       56.68       59.37      4.43 o 
  -2   6  24       12.80       14.06      3.68 o 
  -1   6  24       36.45       46.49      8.00 o 
   0   6  24        0.67       -1.74      3.03 o 
   1   6  24        4.76        2.79      3.68 o 
   2   6  24        0.55        1.66      3.20 o 
   3   6  24        0.05       -4.95      4.95 o 
  -2   7  24        0.94        2.50      9.41 o 
  -5   0  25        9.39        4.49      4.74 o 
  -3   0  25       67.35       74.81      6.16 o 
  -1   0  25        9.18        5.57      2.52 o 
   1   0  25      146.51      160.18     11.38 o 
   3   0  25       69.77       58.40      7.70 o 
   5   0  25        0.03       -1.00      4.46 o 
  -6   1  25       48.52       41.47      5.78 o 
  -5   1  25       11.95       14.10      3.84 o 
  -4   1  25       25.62       33.63      4.60 o 
  -3   1  25       11.41        9.66      1.93 o 
  -2   1  25        6.34        3.97      1.59 o 
  -1   1  25      180.59      191.56      5.40 o 
   0   1  25       49.34       55.44      4.03 o 
   1   1  25       82.88       76.94      5.86 o 
   2   1  25       14.13       16.42      3.40 o 
   3   1  25       24.77       27.54      4.20 o 
   4   1  25        9.63        8.33      3.65 o 
   5   1  25       58.81       53.97      6.02 o 
  -6   2  25        4.59        0.51      6.35 o 
  -5   2  25        1.17        3.69      2.65 o 
  -4   2  25      158.93      166.07      6.22 o 
  -3   2  25        2.63        0.05      1.78 o 
  -2   2  25      226.55      261.55      7.14 o 
  -1   2  25       22.60       24.20      2.73 o 
   0   2  25       56.86       57.00      4.51 o 
   1   2  25        8.15        5.39      2.15 o 
   2   2  25       14.31       21.09      4.69 o 
   3   2  25       44.50       49.15      4.31 o 
   4   2  25       29.12       27.29      4.53 o 
   5   2  25        9.66        7.27      5.80 o 
  -6   3  25       28.41       26.53     19.00 o 
  -5   3  25        2.82       -0.90      3.46 o 
  -4   3  25        6.11        3.46      2.55 o 
  -3   3  25       63.61       72.21      5.00 o 
  -2   3  25       22.70       22.57      2.73 o 
  -1   3  25      128.46      137.18      5.30 o 
   0   3  25       84.47       77.57      5.14 o 
   1   3  25       42.26       40.10      3.46 o 
   2   3  25       38.67       44.82      3.70 o 
   3   3  25       60.03       69.81      5.14 o 
   4   3  25        0.03       -0.80      2.61 o 
   5   3  25       79.29       87.44      9.05 o 
  -6   4  25       12.39        3.92      8.13 o 
  -5   4  25       20.23       15.58      3.99 o 
  -4   4  25       29.74       29.17      3.19 o 
  -3   4  25      160.25      177.36      6.83 o 
  -2   4  25       42.80       40.77      3.59 o 
  -1   4  25       98.77      105.49      6.38 o 
   0   4  25        6.80        5.40      2.78 o 
   1   4  25        3.57        3.61      2.37 o 
   2   4  25       10.48       14.66      2.95 o 
   3   4  25       26.34       26.91      3.45 o 
   4   4  25       17.22       17.85      3.33 o 
  -4   5  25       90.73       95.31      5.53 o 
  -3   5  25       34.68       53.40      4.22 o 
  -2   5  25        1.24        1.29      2.54 o 
  -1   5  25       23.12       16.27      4.43 o 
   0   5  25        1.04        0.96      2.59 o 
   1   5  25       29.32       28.24      6.18 o 
   2   5  25        3.63        2.91      2.76 o 
   3   5  25       53.28       53.64      4.50 o 
  -4   6  25       27.97       44.55     11.77 o 
  -3   6  25        0.37        4.70      3.46 o 
  -2   6  25       38.06       45.45      5.24 o 
  -1   6  25        0.64        3.54      3.52 o 
   0   6  25        1.32        3.50      3.55 o 
   1   6  25       35.68       38.78      9.47 o 
   2   6  25        4.34        1.46     11.42 o 
   3   6  25       13.35      -14.13     25.50 o 
  -6   0  26      106.82      109.01     20.53 o 
  -4   0  26       63.27       66.42      6.42 o 
  -2   0  26        2.40        5.85      2.81 o 
   0   0  26        3.13        8.38      4.08 o 
   2   0  26        2.44        3.02      4.02 o 
   4   0  26       23.39       16.41      6.01 o 
  -6   1  26        0.66       -4.26     11.12 o 
  -5   1  26       13.09       17.37      3.72 o 
  -4   1  26       78.51       82.81      4.66 o 
  -3   1  26       18.65       17.82      2.42 o 
  -2   1  26       64.13       66.29      3.41 o 
  -1   1  26        0.24        2.99      2.55 o 
   0   1  26        7.97       11.26      3.20 o 
   1   1  26       70.38       80.50      6.13 o 
   2   1  26        4.32        5.63      2.82 o 
   3   1  26      179.23      193.94      9.56 o 
   4   1  26        2.32        1.10      3.35 o 
   5   1  26       13.79       13.46      9.73 o 
  -6   2  26        0.02      -13.28     14.47 o 
  -5   2  26      167.83      201.67      8.59 o 
  -4   2  26       16.22       11.00      2.71 o 
  -3   2  26        9.08        8.85      2.31 o 
  -2   2  26        4.29        4.09      2.03 o 
  -1   2  26       37.01       42.16      4.12 o 
   0   2  26       14.12       15.49      3.32 o 
   1   2  26       97.01      108.79      5.11 o 
   2   2  26        4.36        1.59      2.59 o 
   3   2  26       10.13       11.08      3.48 o 
   4   2  26        4.99        4.05      4.69 o 
   5   2  26       69.83       63.04     18.79 o 
  -6   3  26      188.85      196.18     39.54 o 
  -5   3  26        0.04       -2.52      3.98 o 
  -4   3  26       64.61       68.16      4.27 o 
  -3   3  26        0.64       -0.73      2.29 o 
  -2   3  26        4.49        0.82      2.23 o 
  -1   3  26        2.78        3.47      2.56 o 
   0   3  26        0.93       -0.27      2.44 o 
   1   3  26       11.36        6.80      2.72 o 
   2   3  26       23.61       24.93      3.78 o 
   3   3  26       42.25       37.78      3.87 o 
   4   3  26       35.12       45.94      5.21 o 
  -5   4  26       33.01       27.90     10.42 o 
  -4   4  26       73.05       76.05      4.72 o 
  -3   4  26       64.49       65.38      5.14 o 
  -2   4  26       46.15       45.23      5.93 o 
  -1   4  26       94.76      105.73     12.36 o 
   0   4  26       38.84       40.91      4.28 o 
   1   4  26      114.44      141.09      7.11 o 
   2   4  26       11.26        9.47      3.36 o 
   3   4  26       86.79       80.97      5.69 o 
   4   4  26       26.24       23.99      7.86 o 
  -4   5  26        4.19       -3.13      8.13 o 
  -3   5  26        3.99        5.66      2.96 o 
  -2   5  26       32.45       32.55      4.16 o 
  -1   5  26        3.01        3.22      3.43 o 
   0   5  26       51.89       58.09      4.95 o 
   1   5  26        0.00        0.64      3.07 o 
   2   5  26        8.48        3.95      3.51 o 
   3   5  26       30.75       37.73      8.19 o 
  -2   6  26        2.67        5.37      6.06 o 
  -1   6  26       76.08       79.81     11.06 o 
   0   6  26        8.90        3.98      6.54 o 
  -5   0  27       23.27       27.66      5.15 o 
  -3   0  27      196.01      219.14     16.33 o 
  -1   0  27      264.25      321.50     18.72 o 
   1   0  27      106.68      116.27     10.62 o 
   3   0  27      101.30      106.72     10.85 o 
   5   0  27       37.36       55.50     18.57 o 
  -6   1  27      223.89      264.88     30.93 o 
  -5   1  27       19.35       17.61      4.13 o 
  -4   1  27      107.85      120.30      7.19 o 
  -3   1  27        2.82        1.90      2.29 o 
  -2   1  27       27.26       33.79      3.31 o 
  -1   1  27        9.87        3.84      3.02 o 
   0   1  27       27.72       20.08      3.79 o 
   1   1  27       11.43       12.69      3.46 o 
   2   1  27       46.47       44.39      5.22 o 
   3   1  27       11.51        8.36      3.54 o 
   4   1  27       11.65        8.44      8.86 o 
   5   1  27       19.85       13.88     14.76 o 
  -6   2  27        6.58        5.20     15.61 o 
  -5   2  27       30.07       35.07      4.42 o 
  -4   2  27      313.91      340.21      8.14 o 
  -3   2  27        0.36        0.43      2.03 o 
  -2   2  27      190.11      204.05      5.80 o 
  -1   2  27       22.87       27.92      3.53 o 
   0   2  27      106.58      108.40      7.17 o 
   1   2  27        5.33        7.49      3.28 o 
   2   2  27      171.07      155.00      7.33 o 
   3   2  27       21.18       19.85      4.22 o 
   4   2  27        1.73        5.62      8.59 o 
  -5   3  27       80.28       94.49      8.33 o 
  -4   3  27       16.69       12.83      3.38 o 
  -3   3  27      184.48      211.85      8.94 o 
  -2   3  27      152.94      154.99      5.88 o 
  -1   3  27       46.58       45.78      4.45 o 
   0   3  27      228.04      234.09      8.66 o 
   1   3  27       35.30       34.34      4.16 o 
   2   3  27        2.40        1.26      2.52 o 
   3   3  27       20.16       20.48      4.04 o 
   4   3  27       69.02       65.42     19.28 o 
  -4   4  27        6.94        1.40      3.15 o 
  -3   4  27        5.40        2.02      2.94 o 
  -2   4  27        5.28        2.42      3.76 o 
  -1   4  27       21.62       26.04      4.21 o 
   0   4  27       39.65       33.11      4.42 o 
   1   4  27       72.05       73.29      5.72 o 
   2   4  27      164.35      164.46     11.59 o 
   3   4  27      213.32      269.32     12.46 o 
  -3   5  27      120.45      130.55     11.79 o 
  -2   5  27        6.29        4.26      3.82 o 
  -1   5  27       26.21       22.37      4.37 o 
   0   5  27        9.51       10.01      8.29 o 
   1   5  27        1.32       -0.88      3.47 o 
   2   5  27        6.85        9.25      4.91 o 
  -4   0  28      127.44      132.41      9.06 o 
  -2   0  28      217.21      221.11     14.46 o 
   0   0  28        0.02       -3.65      3.65 o 
   2   0  28       26.06       24.98      5.95 o 
   4   0  28        5.80        9.64     12.97 o 
  -5   1  28      183.42      204.97     36.02 o 
  -4   1  28       26.43       28.06      3.76 o 
  -3   1  28      127.40      148.24      8.25 o 
  -2   1  28        2.08        1.56      3.05 o 
  -1   1  28       94.95      115.81      7.74 o 
   0   1  28       24.32       25.83      4.22 o 
   1   1  28       69.90       85.66      6.78 o 
   2   1  28        0.27        1.70      3.20 o 
   3   1  28        2.22        3.39      7.87 o 
   4   1  28        0.44       -3.18      8.61 o 
  -5   2  28       39.61       30.62     15.72 o 
  -4   2  28       67.67       71.14      5.76 o 
  -3   2  28        6.96        7.66      2.71 o 
  -2   2  28       57.04       64.62      5.67 o 
  -1   2  28       19.62       22.46      4.23 o 
   0   2  28        4.44        2.88      3.28 o 
   1   2  28       23.61       25.78      4.44 o 
   2   2  28        3.68        5.39      3.55 o 
   3   2  28       11.62       17.77      6.31 o 
   4   2  28       38.75       46.71     17.51 o 
  -5   3  28       92.42       93.29     21.07 o 
  -4   3  28        8.59        5.09      3.24 o 
  -3   3  28      147.79      163.77      6.13 o 
  -2   3  28       50.45       58.92      5.67 o 
  -1   3  28        4.63        1.70      3.03 o 
   0   3  28       89.31      106.39      6.46 o 
   1   3  28       19.98       21.63      3.89 o 
   2   3  28        4.95        4.98      3.83 o 
   3   3  28        0.21        1.08      6.55 o 
  -3   4  28       66.69       73.37      5.40 o 
  -2   4  28        2.97        0.61      2.96 o 
  -1   4  28      173.75      203.77     11.45 o 
   0   4  28       65.11       55.66      6.25 o 
   1   4  28        0.48        2.41      3.65 o 
   2   4  28       82.81      112.00     13.68 o 
  -1   5  28       43.70       54.16     10.83 o 
   0   5  28       17.67       21.71      6.28 o 
  -3   0  29      372.64      419.80     23.73 o 
  -1   0  29        3.48       -1.57      3.95 o 
   1   0  29      122.64      115.63     17.06 o 
   3   0  29        2.25        8.30     13.28 o 
  -4   1  29       12.10       10.60      4.27 o 
  -3   1  29       80.32       85.81      7.06 o 
  -2   1  29       41.77       41.66      5.33 o 
  -1   1  29      144.62      157.86      9.83 o 
   0   1  29      142.21      158.27      9.01 o 
   1   1  29        1.62       -1.26      3.12 o 
   2   1  29       13.58       15.16      9.30 o 
   3   1  29       28.56       16.63     13.36 o 
  -4   2  29        5.69        4.31      4.28 o 
  -3   2  29       13.97       18.66      6.45 o 
  -2   2  29        2.83        0.99      3.23 o 
  -1   2  29       62.43       64.27      6.18 o 
   0   2  29       14.54       17.84      4.16 o 
   1   2  29       67.33       67.26      6.49 o 
   2   2  29      107.00      108.05     15.52 o 
   3   2  29        0.01        3.70      8.30 o 
  -4   3  29       48.10       55.42     11.40 o 
  -3   3  29        0.72       -0.16      4.93 o 
  -2   3  29       93.13       98.51     11.02 o 
  -1   3  29       21.18       24.98      8.77 o 
   0   3  29      107.80      118.56     11.30 o 
   1   3  29       61.72       79.21     20.81 o 
  -2   4  29        5.43        7.09      5.76 o 
  -1   4  29       21.84       20.36      8.50 o 
   0   4  29       28.42       20.87      8.47 o 
   1   4  29        0.22        2.56      7.45 o 
  -4   0  30      482.37      560.95     29.88 o 
  -2   0  30      248.52      260.87     31.11 o 
   0   0  30        0.39       -1.25     10.32 o 
  -2   1  30      132.68      151.74     24.88 o 
  -1   1  30        6.28        5.81      7.59 o 
   0   1  30      158.52      142.16     17.39 o 
                                                 
